# Supplementary material for: Identification of common genetic modifiers of neurodegenerative diseases from an integrative analysis of diverse genetic screens in model organisms
Source: BMC Genomics. 2012 Feb 14;13:71. doi: 10.1186/1471-2164-13-71 (PMC3292922; doi:10.1186/1471-2164-13-71)
Supplement: Additional File 1 — Table listing regulators of neurodegeneration from genetic studies in C. elegans. [file 1471-2164-13-71-S1.XLSX]

## Sheet: 618 unique modifiers
Sequence name	CGC Name	Description	Reference
B0432.2	djr-1.1	Putative transcriptional regulator DJ-1	(1) Hamamichi
T05C3.5	dnj-19	Molecular chaperone (DnaJ superfamily)	(1) Hamamichi
C54H2.5	sft-4	Putative cargo transport protein ERV29	(1) Hamamichi
C35D10.2		RGS–GAIP interacting protein GIPC	(1) Hamamichi
EEED8.9	pink-1	BRPK/PTEN-induced protein kinase	(1) Hamamichi
F11H8.1	rﬂ-1	NEDD8-activating complex, catalytic component UBA3	(1) Hamamichi
F16A11.2		Uncharacterized conserved protein	(1) Hamamichi
F26E4.11	hrdl-1	E3 ubiquitin ligase	(1) Hamamichi
F32A6.3	vps-41	Vacuolar assembly/sorting protein VPS41	(1) Hamamichi
F48E3.7	acr-22	Acetylcholine receptor	(1) Hamamichi
F55A4.1		Synaptobrevin/VAMP-like protein SEC22	(1) Hamamichi
F57B10.5		Emp24/gp25L/p24 family of membrane trafﬁcking proteins	(1) Hamamichi
F59F4.1		Acyl-CoA oxidase	(1) Hamamichi
K11G12.4	smf-1	Mn2 and Fe2 transporters of the NRAMP family	(1) Hamamichi
M7.5	atgr-7	Ubiquitin-activating E1 enzyme-like protein	(1) Hamamichi
R05D11.6		Transcription factor	(1) Hamamichi
T07F12.4		Serine–threonine protein kinase involved in autophagy	(1) Hamamichi
T08D2.4		Not available	(1) Hamamichi
T13A10.2		Predicted E3 ubiquitin ligase	(1) Hamamichi
Y37A1B.13	tor-2	ATPase of the AAA superfamily	(1) Hamamichi
T20B5.1	apa-2a	AP-2 a complex	(2) Kuwashara
F02E8.3	aps-2a	AP-2 s2 complex	(2) Kuwashara
Y57G11C.24	eps-8a	EGF receptor kinase substrate	(2) Kuwashara
F18H3.5	cdk-4	Cyclin dependent kinase	(2) Kuwashara
F29B9.6	ubc-9	Ubiquitin conjugating enzyme (E2)	(2) Kuwashara
H25P06.2	cdk-9	Cyclin dependent kinase	(2) Kuwashara
Y106G6E.6	csnk-1	Casein kinase	(2) Kuwashara
W03C9.3	rab-7a	GTPase	(2) Kuwashara
W06F12.1	lit-1	Nemo-like MAPK-related kinase	(2) Kuwashara
F54C1.7	pat-10	Troponin C	(2) Kuwashara
F14H12.4	cst-1	Ste20-like kinase MST	(2) Kuwashara
Y38H8A.3	(IV)	Serine–threonine protein kinase	(3) Kraemer
C09D4.3	(I)	Serine–threonine protein kinase	(3) Kraemer
F52B5.2	(I)	Serine–threonine protein kinase	(3) Kraemer
Y18D10A.5	sgg-1 (I)	3	(3) Kraemer
T17E9.1	kin-18 (III)	Serine–threonine protein kinase	(3) Kraemer
F38H4.9	let-92 (IV)	Serine–threonine protein phosphatase—catalytic domain subunit	(3) Kraemer
F48E8.5	paa-1 (III)	Serine–threonine protein phosphatase—regulatory subunit A—HEAT repeat	(3) Kraemer
K09C6.8	(V)	Serine–threonine protein kinase	(3) Kraemer
R74.3	xbp-1 (III)	bZIP Transcription Factor	(3) Kraemer
K09C4.3	hsp-2 (X)	Heat shock factor 70 - pseudogene	(3) Kraemer
Y53C10A.12	hsf-1	hsf-1 encodes the C. elegans heat-shock transcription factor ortholog	(3) Kraemer
F26D10.3	hsp-1	Heat shock factor 70	(3) Kraemer
T09B4.10	chn-1	E3 ubiquitin ligase	(3) Kraemer
T20D3.6	(IV)	Hypoxia induced protein domain	(3) Kraemer
F31D4.3	fkb-6 (V)	Peptidyl-prolyl cis–trans isomerase tetratricopeptide repeat	(3) Kraemer
F46G10.3	sir-2.3 (X)	Sir2 family	(3) Kraemer
F53F8.1	(V)	Kru¨ppel-like factor domain,C2H2 type zinc ﬁngers	(3) Kraemer
C14C11.6	mut-14 (V)	DEAD box helicase	(3) Kraemer
K10C8.1	(V)	Poly(A)-speciﬁc ribonuclease (deadenylation nuclease)	(3) Kraemer
T22A3.5	pash-1 (I)	dsRNA binding motif	(3) Kraemer
F53B6.4	(I)	MSP, serine-rich domain	(3) Kraemer
F31E8.6	(II)	Topoisomerase	(3) Kraemer
F38H4.7	tag-30 (IV)	BTB/POZ domain	(3) Kraemer
T24C4.1	(III)	M16 peptidase	(3) Kraemer
F56H1.5	(I)	Zinc carboxypeptidase	(3) Kraemer
F21F8.3	asp-5 (V)	Aspartyl protease	(3) Kraemer
Y102A5C.8	(V)	F-box	(3) Kraemer
Y37A1B.15	gei-18 (IV)	Rho GEF	(3) Kraemer
F11C7.3	vap-1 (X)	SCP-like domain	(3) Kraemer
C13D9.8	ncx-9 (V)	Sodium/calcium exchanger	(3) Kraemer
F47G6.1	dyb-1 (I)	ZZ type zinc ﬁnger	(3) Kraemer
D2030.10	aex-1 (I)	C2 calcium binding	(3) Kraemer
T05C12.2	acr-14 (II)	Nicotinic acetylcholine receptor	(3) Kraemer
E01A2.3	lin-44 (I)	WNT family	(3) Kraemer
B0511.12	(I)	Pecanex domain	(3) Kraemer
C07G1.5	hgrs-1 (IV)	FYVE Zinc ﬁnger, VHS	(3) Kraemer
C42C1.15	(IV)	Prohibitin-related domain	(3) Kraemer
M04G12.3	gcy-34 (V)	Guanylate cyclase	(3) Kraemer
F55F3.2	(X)	Carboxyl esterase/lipase	(3) Kraemer
C24A11.9	coq-1 (I)	Trans-prenyltransferase	(3) Kraemer
F47G4.7	smd-1 (I)	S-Adenosylmethionine decarboxylase	(3) Kraemer
B0304.3	cyp-23A1 (II)	Cytochrome P450	(3) Kraemer
LLC1.3	(IV)	Dihydrolipoamide dehydrogenase	(3) Kraemer
C37H5.3	(V)	Alpha/beta hydrolase	(3) Kraemer
F10D2.9	fat-7 (V)	Stearoyl CoA desaturase	(3) Kraemer
K12B6.2	(V)	DC-STAMP-like domain	(3) Kraemer
C56E6.1	(II)		(3) Kraemer
F47G6.3	(I)	Neuroﬁlament heavy chain	(3) Kraemer
Y18D10A.1	(I)	Megakaryocyte stimulating factor	(3) Kraemer
C50E3.12	(V)		(3) Kraemer
B0310.6	(X)		(3) Kraemer
W06B11.3	(X)		(3) Kraemer
F31B12.2	(X)		(3) Kraemer
C04B4.2	(X)		(3) Kraemer
C03B1.2	(X)		(3) Kraemer
T18D3.6	(X)		(3) Kraemer
R106.1	(X)		(3) Kraemer
C30G4.2	(X)		(3) Kraemer
Y52B11B.1	(I)		(3) Kraemer
Y53H1C.3	(I)		(3) Kraemer
C24H12.9	(II)		(3) Kraemer
F34D6.5	sri-62 (II)		(3) Kraemer
F52C6.6	(II)		(3) Kraemer
F55C12.7	(II)		(3) Kraemer
T28D9.11	(II)		(3) Kraemer
F59G1.2	tsp-18 (II)		(3) Kraemer
B0513.6	(IV)		(3) Kraemer
C32H11.3	(IV)		(3) Kraemer
F36H1.4	lin-3 (IV)		(3) Kraemer
T04C9.3	(III)		(3) Kraemer
R13A1.8	(IV)		(3) Kraemer
C03G6.5	(V)		(3) Kraemer
H14N18.3	(V)		(3) Kraemer
R02D5.3	(V)		(3) Kraemer
Y113G7B.4	(V)		(3) Kraemer
C41C4.8	cdc-48.2	AAA+-type ATPase	(4) yamanaka
C06A1.1	cdc-48.1	AAA+-type ATPase	(4) yamanaka
Y53C10A.12	hsf-1	hsf-1 encodes the C. elegans heat-shock transcription factor ortholog	(5) wang
C30C11.4	C30C11.4	member of the molecular chaperones HSP105/HSP110/SSE1, HSP70 superfamily; orthologous to human heat shock protein APG-1	(5) wang
T05C3.5	dnj-19	DnaJ homolog subfamily A member 2	(5) wang
F08H9.4	F08H9.4	F08H9.4 encodes a heat shock protein (HSP) of the HSP16 class; unlike most HSP16s in C. elegans, it is specifically expressed in a particular tissue (the excretory canal and ventral nerve-cord neurons).	(5) wang
F54C9.2	stc-1	member of the molecular chaperones HSP70/HSC70, HSP70 superfamily; orthologous to human stress 70 protein chaperone microsome-associated 60 kDa protein precursor	(5) wang
K01C8.10	CCT-4	cct-4 encodes a putative delta subunit of the eukaryotic cytosolic ('T complex') chaperonin, orthologous to human CCT4	(5) wang
C07G2.3	CCT-5	cct-5 encodes, by alternative splicing, two isoforms of a putative epsilon subunit of the eukaryotic cytosolic chaperonin, orthologous to human CCT5	(5) wang
W07G4.4	W07G4.4	Predicted aminopeptidase of the M17 family	(5) wang
F55B12.3	sel-10	sel-10 encodes two isoforms of an F-box and WD-repeat-containing protein that is a member of the CDC4/CUL-1 family of E2-E3 ubiquitin ligases that target cell cycle control proteins for ubiquitin-mediated degradation	(5) wang
ZK287.5	rbx-1	The rbx-1 gene encodes an ortholog of the mammalian RING box protein RBX1 (or ROC1), which interacts with several cullins and is a subunit of both the von Hippel-Lindau (VHL) tumor suppressor complex and of the SCF ubiquitin-ligase (E3) complex.	(5) wang
C27A12.6	C27A12.6	Predicted E3 ubiquitin ligase	(5) wang
Y54E10BR.4	Y54E10BR.4	Predicted RNA-binding protein Nob1p involved in 26S proteasome assembly	(5) wang
F30A10.10	F30A10.10	Ubiquitin carboxyl-terminal hydrolase	(5) wang
W02A11.4	uba-2	uba-2 encodes the C. elegans ortholog of Saccharomyces cerevisiae Uba2p and human ubiquitin-like 2 activating enzyme E1B; by homology, UBA-2 is predicted to form, with a regulatory subunit, AOS-1, a heterodimeric enzyme that activates the ubiquitin-like protein SMO-1/SUMO	(5) wang
F29B9.6	ubc-9	ubc-9 encodes an E2 ubiquitin-conjugating enzyme orthologous to Saccharomyces cerevisiae Ubc9p, which mediates the covalent attachment of the small ubiquitin-related modifier (SUMO) to various substrates	(5) wang
W10D5.3	gei-17	orthologous to E3 SUMO-protein ligase PIAS1	(5) wang
C05C8.7	C05C8.7	homologous to human isoform 1 of mannose-6-phosphate isomerase	(5) wang
R10D12.10	R10D12.10	protein kinase	(5) wang
H18N23.2	H18N23.2	orthologous to human protein phosphatase 1 regulatory subunit 3B	(5) wang
T09B4.1	T09B4.1	orthologous to human GPI mannosyltransferase 2	(5) wang
F13H10.4	F13H10.4	orthologous to human mannosyl-oligosaccharide glucosidase	(5) wang
K12H6.3	fut-4	fut-4 encodes a member of the glycosyltransferase 10 family	(5) wang
F56C11.1	bli-3	dual oxidase ('Ce-Duox1'), with an N-terminal peroxidase domain, two central calmodulin-binding EF hands, and a C-terminal superoxide-generating NADPH-oxidase domain	(5) wang
C07A12.4	pdi-2	orthologous to human protein disulfide-isomerase precursor	(5) wang
C30H7.2	C30H7.2	orthologous to human thioredoxin domain-containing protein 4 precursor	(5) wang
T25F10.2	dbl-1	dbl-1 encodes a member of the transforming growth factor beta (TGFbeta) superfamily	(5) wang
T23G5.5	dat-1	dat-1 encodes a plasma membrane dopamine transporter	(5) wang
E04F6.14	srd-56	chemoreceptor/7TM receptor	(5) wang
C29E6.2	trpa-1	trpa-1 encodes a transient receptor potential (TRP) ion channel orthologous to the human TRPA1 channel	(5) wang
F47A4.3	rrc-1	orthologous to human Rho GTPase-activating protein	(5) wang
K12H6.1	nhr-119	Predicted hormone receptor	(5) wang
C44F1.5	acy-3	acy-3 encodes a predicted member of the adenylyl cyclase family	(5) wang
H43I07.2	H43I07.2	orthologous to human isoform 1 of DNA-directed RNA polymerases I and III subunit RPAC1	(5) wang
Y65B4A.1	Y65B4A.1	Transcription elongation factor TAT-SF1	(5) wang
C23H3.3	C23H3.3	transcription coactivator complex, P50 component (LigT RNA ligase/phosphodiesterase family)	(5) wang
W02B12.2	rsp-2	orthologous to human splicing factor, arginine/serine-rich 4	(5) wang
Y62E10A.12	lsm-3	small nuclear ribonucleoprotein (snRNP) LSM3	(5) wang
Y80D3A.2	emb-4	emb-4 (also known as mal-2 or sel-6) encodes a nuclear protein orthologous to human AQR/IBP160, an intron-binding spliceosomal 'Aquarius' protein with a helicase-like domain	(5) wang
Y71H10B.1	Y71H10B.1	IMP-GMP specific 5'-nucleotidase	(5) wang
ZK54.1	ZK54.1	permease of the major facilitator superfamily	(5) wang
F53F1.2	F53F1.2	aldo/keto reductase family proteins	(5) wang
H12D21.4	H12D21.4	sulfurtransferase	(5) wang
C01G12.8	C01G12.8	Na+/K+ ATPase, alpha subunit	(5) wang
C06E4.6	C06E4.6	reductase	(5) wang
M01E5.5	top-1	DNA topoisomerase I	(5) wang
R01H10.1	div-1	the B subunit of the DNA polymerase alpha-primase complex	(5) wang
F45F2.13	his-6	his-6 encodes an H3 histone.	(5) wang
F45F2.12	his-8	his-8 encodes an H2B histone	(5) wang
D2023.7	col-158	Collagen related protein	(5) wang
ZC373.7	col-176	Collagen related protein	(5) wang
W02A11.1	W02A11.1	tRNA(1-methyladenosine) methyltransferase subunit	(5) wang
T16G1.10	pqn-68	D-Tyr-tRNA (Tyr) deacylase	(5) wang
W04G5.2	rab-11.2	homologous to human ras-related protein Rab-11A	(5) wang
ZK899.4	tba-8	tba-8 encodes a member of the alpha tubulin family	(5) wang
F38A6.1	pha-4	pha-4 encodes a FoxA transcription factor, involved in longevity	(5) wang
F44B9.7	pqn-38	uncharacterized protein	(5) wang
C26E1.2	C26E1.2	uncharacterized protein	(5) wang
Y57A10B.6	Y57A10B.6	uncharacterized protein	(5) wang
T20D3.3	T20D3.3	uncharacterized protein	(5) wang
R144.3	R144.3	uncharacterized protein	(5) wang
F38E11.6	F38E11.6	uncharacterized protein	(5) wang
C08B11.4	nrf-6	nrf-6 encodes a protein with 12 predicted transmembrane domains that is highly similar to NDG-4	(5) wang
Y47G6A.23	lpd-3	in C. elegans, LPD-3 activity is required for normal lipid metabolism	(5) wang
T25G12.3	T25G12.3	uncharacterized protein	(5) wang
F44E5.3	F44E5.3	uncharacterized protein	(5) wang
F47F6.1	lin-42	lin-42 encodes a PAS domain-containing protein orthologous to the insect and mammalian Period proteins that function in the timing of circadian rhythms	(5) wang
T20D3.6	T20D3.6	uncharacterized protein	(5) wang
C29E6.4	C29E6.4	uncharacterized protein	(5) wang
R04E5.7	R04E5.7	uncharacterized protein	(5) wang
K09B11.3	K09B11.3	uncharacterized protein	(5) wang
T07C4.3	T07C4.3	uncharacterized protein	(5) wang
K05F6.7	fbxb-54	uncharacterized protein	(5) wang
C16C8.13	C16C8.13	uncharacterized protein	(5) wang
C18E9.7	C18E9.7	uncharacterized protein	(5) wang
C47G2.5	C47G2.5	orthologous to human protein phosphatase 6, regulatory subunit 1	(5) wang
F42A9.2	lin-49	orthologous to human peregrin	(5) wang
Y113G7B.18	mdt-17	orthologous to human Isoform 1 of Mediator of RNA polymerase II transcription subunit 17	(5) wang
F09C8.2	F09C8.2	orthologous to human Isoform 3 of Growth inhibition and differentiation-related protein 88	(5) wang
H40L08.3	H40L08.3	uncharacterized protein	(5) wang
F56C11.5	F56C11.5	uncharacterized protein	(5) wang
F56G4.4	F56G4.4	uncharacterized protein	(5) wang
F56H6.9		Protein of unknown function, DUF288	(6) Van ham
M4.2	puf-4	Translational repression, Splice Isoform 2 of Pumilio homolog 2	(6) Van ham
C04F5.5	srab-2	7TM chemoreceptor, GPCR activity, DNA biding/Zn-finger	(6) Van ham
C28H8.5		ShTK domain	(6) Van ham
D2089.1	rsp-7	Splicing factor, arginine/serine-rich	(6) Van ham
F26H11.4		Neurofilament triplet H protein	(6) Van ham
T12A2.3		Protein AF-9	(6) Van ham
Y113G7B.18	mdt-17	Transcriptional cofactor	(6) Van ham
Y116A8C.35	uaf-2	Splicing factor U2AF 35 kDa subunit	(6) Van ham
Y48G1A.6	Y48G1A_53.a	Polycomb group protein SCM/L(3)MBT	(6) Van ham
C24B9.8	str-13	7TM chemoreceptor, GPCR activity	(6) Van ham
F10E9.3		Splice Isoform 1 of Death domain-associated protein 6	(6) Van ham
F12A10.6		Serine/threonine kinase (haspin family)	(6) Van ham
F19H8.2		,to Rho kinase	(6) Van ham
F21F3.3		Isoprenylcysteine carboxyl methyltransferase family, yeast: ER	(6) Van ham
R09E12.1	srbc-59	7TM chemoreceptor, srbc family	(6) Van ham
R52.4		Chemoreceptor	(6) Van ham
T25B9.2		protein phosphatase 1, catalytic subunit, alpha isoform 3	(6) Van ham
T28F2.2		Splice Isoform 1 of COMM domain-containing protein 4	(6) Van ham
W05B5.2		GPCR, membrane	(6) Van ham
Y71G12B.20	mab-20	Semaphorin-4G precursor	(6) Van ham
ZK355.1	ZK355.h	Tyr-kinase Receptor	(6) Van ham
B0238.11		HMG box-containing protein, transcriptional	(6) Van ham
C02E7.6		Splice Isoform 1 of AMME syndrome candidate gene 1 protein	(6) Van ham
C29F9.1		Unknown	(6) Van ham
D1022.5		Dienelactone hydrolase family	(6) Van ham
F01G12.5a	let-2	Unknown	(6) Van ham
F47F6.5		Similarity to C-type lectin	(6) Van ham
F54E7.6		Unknown	(6) Van ham
F56C4.1		Unknown	(6) Van ham
H23L24.e		Unknown	(6) Van ham
K01G12.3		HIV TAT specific factor 1	(6) Van ham
R09H3.3		Unknown	(6) Van ham
R11A8.4	sir-2.1	NAD-dependent deacetylase sirtuin-1	(6) Van ham
R10H10.2	spe-26	kelch-like 20	(6) Van ham
T05A10.4		Similarity to cysteine-rich secretory protein 2 precursor	(6) Van ham
T06G6.8		Unknown	(6) Van ham
R05H10.6	cdh-7	FAT tumor suppressor homolog 3	(6) Van ham
Y54E2A.2		Similar to Ca2+-binding actin-bundling protein (spectrin)	(6) Van ham
E03A3.2	rcq-5	DEAD/DEAH box helicase	(6) Van ham
F32D1.10	mcm-7	DNA-replication licensing factor	(6) Van ham
W02D9.1	pri-2	Eukaryotic-type DNA primase, large subunit	(6) Van ham
F41F3.4	col-139	Structural component of the cuticle, phosphate transport	(6) Van ham
C07A9.8		Bestrophin, anion channel	(6) Van ham
C28H8.11		Tryptophan 2,3-dioxygenase	(6) Van ham
R03E1.2		Renin-precursor, lysosomal ATPase H+ transporter	(6) Van ham
T14F9.1	vha-15 (phi-52)	ATPase coupled proton transport, Vacuolar ATP synthase sub	(6) Van ham
Y37H9A.6	ndx-4	NUDIX hydrolase	(6) Van ham
B0213.12	cyp-34A7	Cytochrome P450 2B6	(6) Van ham
W01B11.2	sulp-6	STAS domain, Sulfate transporter family	(6) Van ham
W01B11.6		Thioredoxin, Yeast: required for ER-Golgi transport, stress protection	(6) Van ham
F29F11.2		UDP-glucuronosyltransferase 1–8 precursor	(6) Van ham
K07A3.1	fbp-1	Fructose-1-6-bisphosphatase	(6) Van ham
C28C12.7	spp-10	sphingolipid metabolism/lysosomal	(6) Van ham
F28H1.4		Membrane-associating domain, Plasmolipin	(6) Van ham
F54F11.1		Lipolytic enzyme, putative phospholipase	(6) Van ham
K09H9.6	lpd-6	RNA-binding protein required for 60S ribosomal subunit biogenesis	(6) Van ham
T08H10.1		Aldo-keto reductase family 1 member B10, oxido-reductase	(6) Van ham
W03G9.6	paf-1	acetylhydrolase/phospholipase A2	(6) Van ham
Y48G9A.10		Carnitine O-palmitoyltransferase I	(6) Van ham
Y6B3B.10	lagr-1	LAG1, (dihydro)ceramide synthase, spingholipid synthesis, ER	(6) Van ham
C46F9.3	math-24	MATH domain, Ubiquitin carboxyl-terminal hydrolase 7	(6) Van ham
C47B2.1		F-box domain	(6) Van ham
F32H2.7		E3 ubiquitin-protein ligase HECTD1	(6) Van ham
F49B2.6		Peptidase family M1	(6) Van ham
M03C11.5	ymel-1	Peptidase M41, FtsH, metallo protease: unfolded mito-proteins	(6) Van ham
R09B3.4	ubc-12	Ub-conj. enzyme (E2), NEDD8-conj. enzyme NCE2	(6) Van ham
R151.6		Human Derlin-2, protein degradation in ER	(6) Van ham
T06A4.1		Peptidase M14, carboxypeptidase A, Zinc-metalloprotease	(6) Van ham
Y63D3A.9	fbxb-93	F-box	(6) Van ham
F52C12.2		Uncharacterized conserved protein	(6) Van ham
R151.7		Hsp90 protein	(6) Van ham
F42A10.4	efk-1	Ca/calmodulin-dep. kinase, Elongation factor 2 kinase	(6) Van ham
XE249		Chondroitin 6-sulfotransferase	(6) Van ham
Y19D10A.j		C-type lectin	(6) Van ham
ZC334.9	ins-28	Insulin-like peptide	(6) Van ham
ZK1290.11		Unknown	(6) Van ham
C07G1.5	hgrs-1	HGF-reg tyr-kinase substrate, membrane trafficking/protein sorting	(6) Van ham
C34C12.2		Role in preribosome assembly or transport/t-snare domain	(6) Van ham
M151.3		Girdin, Yeast: ER-Golgi transport, SNARE assembly	(6) Van ham
T05G5.9		Ran-binding protein 2-like 4/yeast: ER-Golgi/SNARE assembly	(6) Van ham
W02A11.2		ESCRT-II complex subunit, Yeast: vacuolar protein sorting protein 25	(6) Van ham
F48F7.1	alg-1	Piwi-related protein with a role in the production of stRNA	(7) Nollen
F57B9.3	phi-2	Member of the RNA helicase, DEAD-box protein family	(7) Nollen
Y46G5A.6	phi-3	Member of the DEAD or DEAH box ATP-dependent RNA helicase family	(7) Nollen
C26D10.2	hel-1	RNA helicase	(7) Nollen
EEED8.5	mog-5	Member of the RNA helicase, DEAH-box protein family	(7) Nollen
C50F2.3	phi-4	Putative splicing factor	(7) Nollen
Y110A7A.8	phi-5	Splicing component	(7) Nollen
K02F2.3	phi-6	Putative ortholog of S. cerevisiae Rse1p and human SFb130/SAP130	(7) Nollen
D1081.8	phi-7	Myb-like	(7) Nollen
T13H5.4	phi-8	Similarity to spliceosome-associated protein 61	(7) Nollen
M28.5	phi-9	Snu13p homologue	(7) Nollen
Y46G5A.4	phi-10	Similarity to U5 snRNP-specific protein 200 kDa	(7) Nollen
C50C3.6	prp-8	Putative U5 snRNA-associated splicing factor PRP8	(7) Nollen
T08A11.2	phi-11	Similarity to splicing factor 3b subunit 1	(7) Nollen
M03F8.3	phi-12	Putative ortholog S. cerevisiae Syf3p, putative pre-mRNA splicing factor	(7) Nollen
D1054.15	phi-13	Putative ortholog of S. cerevisiae Prp46p and S. pombe prp5p	(7) Nollen
C08B11.5	sap-49	Homologue of spliceosome associated SAP49	(7) Nollen
Y116A8C.42	snr-1	Putative core component of the spliceosome	(7) Nollen
W08E3.1	snr-2	snRNP polypeptide B	(7) Nollen
T28D9.10	snr-3	Smd1p homologue	(7) Nollen
C52E4.3	snr-4	Probable snRNP D2 polypeptide	(7) Nollen
ZK652.1	snr-5	Member of the Sm core snRNP protein protein family	(7) Nollen
Y71F9B.4	snr-7	snRNP G	(7) Nollen
Y116A8C.35	uaf-2	Similartity to splicing factor U2AF 35 kDa subunit	(7) Nollen
C26E6.4	phi-14	Similarity to RNA polymerase II polypeptide b	(7) Nollen
F36A4.7	ama-1	Largest subunit of RNA Polymerase II	(7) Nollen
Y47D3B.7	lpd-1	Similarity to human transcription factors SREBF1 and SREBF2	(7) Nollen
T27F2.1	skp-1	Putative transcription regulator	(7) Nollen
C01H6.5	nhr-23	Transcription factor	(7) Nollen
W01D2.2a	nhr-61	Member nuclear hormone receptor/Zinc finger protein family	(7) Nollen
F48D6.3	hlh-13	Region of high similarity to a region of pancreas specific transcription factor 1a	(7) Nollen
F18A1.3	lir-1	Putative transcription factor	(7) Nollen
M04B2.1	mep-1	Positive co-factor 2 glutamine/Q rich associated	(7) Nollen
F57B9.2	ntl-1	Protein with similarity to S. cerevisiae Cdc39p	(7) Nollen
K02B12.3	phi-15	Probable repressor	(7) Nollen
F55A3.3	phi-16	General chromatin factor	(7) Nollen
C15C8.2	cky-1	Similarity endothelial pas domain transcription factor	(7) Nollen
F58A4.11	gei-13	Forkhead transcription factor	(7) Nollen
C27D11.1	egl-45	Putative large subunit of translation initiation factor eIF3	(7) Nollen
Y39G10AR.8	eif-2	Translation initiation factor eIF2	(7) Nollen
B0511.10	eif-3	Similarity to eukaryotic translation initiation factor 3 subunit 6	(7) Nollen
K04G2.1	phi-17	Translational initiation factor 2 beta subunit	(7) Nollen
C37C3.2	phi-18	Translation initiation factor eIF5	(7) Nollen
ZK328.2	eft-1	Member of the translation elongation factor EF2-like protein family	(7) Nollen
F25H5.4	eft-2	Similarity to translation elongation factor 2	(7) Nollen
R03G5.1	eft-4	Putative translation elongation factor EF1alpha-like	(7) Nollen
H19N07.1	phi-19	Member of the translation elongation factor EF1alpha-like protein family	(7) Nollen
K12H4.4	phi-20	Putative subunit of signal peptidase complex	(7) Nollen
T05H4.6a	phi-21	Putative polypeptide chain release factor 1	(7) Nollen
R13A5.12	lpd-7	Pescadillo homolog 1	(7) Nollen
B0250.1	rpl-2	Ribosomal protein L2	(7) Nollen
F54C9.5	rpl-5	Ribosomal protein L5	(7) Nollen
R151.3	rpl-6	Rribosomal protein L6	(7) Nollen
F53G12.10	rpl-7	Ribosomal protein L7	(7) Nollen
Y24D9A.4	phi-22	Similarity to ribosomal protein L7A	(7) Nollen
F42C5.1	rpl-8	Ribosomal protein L8	(7) Nollen
Y71F9AL.12	rpl-10	Ribosomal protein L10	(7) Nollen
F07D10.1	rpl-11	Ribosomal protein L11	(7) Nollen
C32E8.2	rpl-13	Ribosomal protein L13	(7) Nollen
C04F12.4	rpl-14	Ribosomal protein L14	(7) Nollen
K11H12.2	rpl-15	Ribosomal protein L15	(7) Nollen
Y48G8AL.8	rpl-17	Ribosomal protein L17	(7) Nollen
Y45F10D.12	rpl-18	Ribosomal protein L18	(7) Nollen
C09D4.5	rpl-19	Ribosomal protein L19	(7) Nollen
E04A4.8	rpl-20	Ribosomal protein L20	(7) Nollen
C14B9.7	rpl-21	Ribosomal protein L21	(7) Nollen
C27A2.2a	rpl-22	Ribosomal protein L22	(7) Nollen
B0336.10	rpl-23	Ribosomal protein L23	(7) Nollen
D1007.12	rpl-24	Ribosomal protein L24	(7) Nollen
F28C6.7a	rpl-26	Ribosomal protein L26	(7) Nollen
W09C5.6a	rpl-31	Ribosomal protein L31	(7) Nollen
ZK652.4	rpl-35	Ribosomal protein L35	(7) Nollen
C26F1.9	rpl-39	Ribosomal protein L39	(7) Nollen
C09H10.10	rpl-42	Ribosomal protein L42	(7) Nollen
F25H2.10	rpa-0	Ortholog of S. cerevisiae ribosomal protein Rpp0p	(7) Nollen
T05E11.1	rps-5	Ribosomal protein Rps5p	(7) Nollen
F56F3.5	rps-1	Ribosomal protein S1	(7) Nollen
B0393.1	rps-0	Ribosomal protein S2	(7) Nollen
C23G10.3	rps-3	Ribosomal protein S3	(7) Nollen
C49H3.11	rps-2	Ribosomal protein S5	(7) Nollen
D1007.6	rps-10	Ribosomal protein S10	(7) Nollen
F54E7.2	rps-12	Ribosomal protein S12e	(7) Nollen
F20G4.1	rps-14	Ribosomal protein S14	(7) Nollen
F36A2.6	rps-15	Ribosomal protein S15	(7) Nollen
T01C3.6	rps-16	Ribosomal protein S16	(7) Nollen
Y57G11C.16	rps-18	Ribosomal protein S18	(7) Nollen
T05F1.3	rps-19	Ribosomal protein S19	(7) Nollen
F37C12.11	rps-21	Ribosomal protein S21	(7) Nollen
F39B2.6	rps-26	Ribosomal protein S26	(7) Nollen
F28H1.3	ars-2	Member of the tRNA synthetase, alanyl protein family	(7) Nollen
F22B5.9	frs-2	Putative phenylalanyl tRNA synthetase subunit	(7) Nollen
T05C12.7	cct-1	Homologue chaperonin TCP-1, subunit 1 (alpha)	(7) Nollen
T21B10.7	cct-2	Homologue chaperonin TCP-1, subunit 2 (beta)	(7) Nollen
K01C8.10	cct-4	Homologue chaperonin TCP-1, subunit 4 (delta)	(7) Nollen
C07G2.3	cct-5	Homologue chaperonin TCP-1, subunit 5 (epsilon)	(7) Nollen
F01F1.8	cct-6	Homologue chaperonin TCP-1, subunit 6 (zeta)	(7) Nollen
T10B5.5	cct-7	Homologue chaperonin TCP-1, subunit 7 (eta)	(7) Nollen
ZK256.1	hsp-1	Member of the heat shock HSP70 protein family/EEVD	(7) Nollen
C37H5.8	hsp-6	Member of the heat shock HSP70 protein family	(7) Nollen
F18C12.2A	rme-8	DnaJ domain	(7) Nollen
Y47G6A.10	phi-23	ATPase like yeast AFG3	(7) Nollen
K01G5.4	ran-1	Ran, GTP-binding protein of the ras superfamily	(7) Nollen
R05D11.3	ran-4	Nuclear Transport Factor 2 (NTF2) homologue	(7) Nollen
C53D5.6	imb-3	Putative karyopherin beta	(7) Nollen
Y48G1A.5	imb-5	Similarity to importin-alpha export receptor	(7) Nollen
Y41D4B.19a	npp-8	Similarity to nucleoporin 155	(7) Nollen
C36E8.5	tbb-2	Member of the beta-tubulin protein family	(7) Nollen
T04C12.5	act-2	Member of the actin and actin-related protein family/(ACT1(y)) act-2	(7) Nollen
M03F4.2	act-4	Actin act-4	(7) Nollen
T21E12.4	dhc-1	Dynein heavy chain	(7) Nollen
F26E4.8	tba-1	Alpha tubulin 1	(7) Nollen
C47B2.3	tba-2	Alpha tubulin 2	(7) Nollen
F23C8.6	phi-24	Similarity to human CHMP1	(7) Nollen
Y34D9A.10	phi-25	Similarity to vacuolar protein sorting factor 4A	(7) Nollen
Y105E8A.9	apt-1	Gamma-adaptin AP-1/ Q12028	(7) Nollen
Y71H2B.10	apt-3	Putative beta-adaptin, large subunit of the clathrin-associated protein (AP) complex	(7) Nollen
C39F7.4	rab-1	GTP-binding protein of the rab family	(7) Nollen
F26H9.6	rab-5	Ras-related GTP-binding protein 5, member	(7) Nollen
Y63D3A.5	tfg-1	Part of COPII complex	(7) Nollen
H15N14.2	nsf-1	C. elegans NSF-1 protein	(7) Nollen
F43D9.3	phi-26	Similarity to vesicle transport-related protein (rat RA410)	(7) Nollen
C56C10.3	phi-27	Homologue of snf7p	(7) Nollen
K02D10.5	phi-28	Putative snap-25	(7) Nollen
D1014.3	phi-29	Putative soluble NSF attachment protein	(7) Nollen
C13B9.3	phi-30	Member of the adaptor complexes medium subunit protein family; YFR051C	(7) Nollen
C06A1.1	phi-31	Member of the ATPases associated with various cellular activities (AAA) family	(7) Nollen
C36B1.4	pas-4	Putative alpha4 20S proteasome core subunit	(7) Nollen
CD4.6	pas-6	Putative alpha-type subunit of 20S proteasome particle	(7) Nollen
K08D12.1	pbs-1	Putative beta-type subunit of 20S proteasome particle	(7) Nollen
C47B2.4	pbs-2	Putative beta-type subunit of 20S proteasome particle	(7) Nollen
Y38A8.2	pbs-3	Proteasome subunit	(7) Nollen
T20F5.2	pbs-4	Putative beta4 20S proteasome core subunit	(7) Nollen
K05C4.1	pbs-5	Putative beta5i 20S proteasome core subunit	(7) Nollen
F57B9.10	rpn-6	Putative non-ATPase subunit of the 19S regulatory complex	(7) Nollen
R12E2.3	rpn-8	Putative non-ATPase subunit of the 19S regulatory complex	(7) Nollen
K07D4.3	rpn-11	Putative regulatory subunit of the 26S proteasome	(7) Nollen
F56H1.4	rpt-5	Putative ATPase subunit of the 19S regulatory complex	(7) Nollen
F52C6.3	phi-32	Member of the ubiquitin family	(7) Nollen
C47E12.5	uba-1	Similarity to ubiquitin-activating enzyme E1	(7) Nollen
E01B7.1	phi-33	Similarity to ubiquitin carboxyl-terminal hydrolase 8	(7) Nollen
ZK675.1	ptc-1	Putative ortholog of D. melanogaster membrane protein PTC (patched)	(7) Nollen
Y110A2AL.8a	ptc-3	Niemann-pick/patch-like	(7) Nollen
C42D8.5	acn-1	Putative ortholog of H. sapiens DCP1 gene product	(7) Nollen
W06F12.1	lit-1	Serine/threonine protein kinase of the MAP kinase subfamily	(7) Nollen
F20B6.1	vha-12	Similarity to protein tyrosine phosphatases	(7) Nollen
M110.5A	dab-1	Phosphotyrosine binding domain	(7) Nollen
C24H11.7	phi-34	Similarity nucleotide exchange factors for ARF family GTPases	(7) Nollen
ZC581.1	phi-35	Kinase like NimA	(7) Nollen
W01F3.3	phi-36	Member EGF repeat protein family	(7) Nollen
F02E8.1	asb-2	n	(7) Nollen
C34E10.6	atp-2	Member ATP synthase alpha subunit protein family	(7) Nollen
H28O16.1	phi-37	Putative ATP synthase	(7) Nollen
F58F12.1	phi-38	ATP synthase	(7) Nollen
C06H2.1	phi-39	Similarity to D. melanogaster mitochondrial ATP synthase D chain	(7) Nollen
F20B6.2	vha-12	Member of the ATP synthase alpha subunit protein family	(7) Nollen
ZK622.3	phi-40	Putative SAM-dependent methyl transferase	(7) Nollen
C01F1.3	phi-41	Putative thymidine diphosphoglucose 4,6-dehydratase	(7) Nollen
K02F2.2	ahcy-1	S-adenosylhomocysteine hydrolase	(7) Nollen
C56G2.6	let-767	Possible estradiol 17 beta-dehydrogenase	(7) Nollen
T23F2.1	phi-42	Similarity to glycosyltransferase	(7) Nollen
K10C2.4	phi-43	Similarity to fumarylacetoacetate hydrolase	(7) Nollen
T02H6.11	phi-44	Putative ubiquinol cyt c binding protein	(7) Nollen
C32D5.12	phi-45	Similarity to S. cerevisiae C-3 sterol dehydrogenase (Ygl001p)	(7) Nollen
F56C11.1	bli-3	NADPH oxidase	(7) Nollen
F32H2.6	phi-46	Fatty acid synthase	(7) Nollen
W09B6.1	phi-47	Lipid and fatty acid biosynthesis	(7) Nollen
ZK430.8	phi-48	Peroxidase	(7) Nollen
C05C8.7	phi-49	Mannose-6- phosphate isomerase	(7) Nollen
F25B4.6	phi-50	Hydroxymethylglutaryl-CoA synthase	(7) Nollen
Y49A3A.2	phi-51	Similarity to vacuolar H+-ATPase alpha subunit	(7) Nollen
F35H10.4	vha-5	Vacuolar H+ ATPase	(7) Nollen
VW02B12L.1	vha-6	Vacuolar H+-ATPase	(7) Nollen
C17H12.14	vha-8	Similarity to vacuolar H+-ATPase epsilon subunit	(7) Nollen
T14F9.1	phi-52	Vacuolar H+ ATPase	(7) Nollen
T24C4.5	phi-53	DNA primase, small subunit	(7) Nollen
W08F4.6	phi-54	Unknown	(7) Nollen
F52B11.3	phi-55	Unknown	(7) Nollen
C34B2.10	phi-56	Similarity to uncharacterized human SPC12	(7) Nollen
ZK1236.3	phi-57	Unknown	(7) Nollen
T07A9.9	phi-58	Small GTP-binding protein domain	(7) Nollen
T19B10.2	phi-59	Unknown	(7) Nollen
C53A5.1	phi-60	Unknown	(7) Nollen
M03F4.6	phi-61	Unknown	(7) Nollen
F49C12.12	phi-62	Unknown	(7) Nollen
C37C3.3	phi-63	Unknown	(7) Nollen
C44H4.2	sym-5	Putative member leucine-rich repeat (LRR) protein family	(7) Nollen
F52C9.8	pqe-1		(8) Faber
Y53C10A.12	hsf-1	hsf-1 encodes the C. elegans heat-shock transcription factor ortholog	(9) Cohen
R13H8.1	daf-16	sole C. elegans forkhead box O (FOXO) homologue	(9) Cohen
T13B5.8	sut-1		(10) Kraemer
Y50D4C.1	unc-34		(10) Kraemer
Y61A9LA.8	sut-2		(11) Guthrie
ZK546.1	zyg-12		(11) Guthrie
R10E11.1	cbp-1		(12) Bates
Y41C4A.4	crh-1	crh-1 encodes a homolog of the cyclic AMP-response element binding protein(CREB)	(12) Bates
C53A5.3	hda-1	The hda-1 gene encodes a histone deacetylase 1	(12) Bates
C08B11.2	hda-2	hda-2 encodes a Class I histone deacetylase	(12) Bates
R06C1.1	hda-3	hda-3 encodes a member of the histone deacetylase family most similar to human histone deacetylase 1 (HD1) that affects radiation sensitivity.	(12) Bates
C10E2.3	hda-4	hda-4 encodes a class II histone deacetylase that contains a putative MEF-2 DNA binding domain	(12) Bates
F43G6.11	hda-5	hda-10 encodes a class II histone deacetylase.	(12) Bates
F41H10.6	hda-6	hdac-6 encodes a histone deacetylase (HDAC) orthologous to human HDAC6.	(12) Bates
Y51H1A.5	hda-10	hda-10 encodes a class II histone deacetylase.	(12) Bates
C35A5.9	hda-11	hdac-11 encodes a class 4 histone deacetylase (HDAC), orthologous to human HDAC11.	(12) Bates
R11A8.4	sir-2.1	sir-2.1 encodes one of four C. elegans proteins with similarity to the Saccharomyces cerevisiae Sir2p NAD-dependent histone deacetylase	(12) Bates
F46G10.7	sir-2.2	sir-2.2 encodes one of four C. elegans proteins with similarity to the Saccharomyces cerevisiae Sir2p NAD-dependent histone deacetylase	(12) Bates
ZK370.3	hipr-1	Actin-binding protein SLA2/Huntingtin-interacting protein Hip1	(13) Parker
C32E8.10	unc-11	unc-11 encodes multiple isoforms of a clathrin-adaptor protein AP180.	(13) Parker
JC8.10	unc-26	unc-26 encodes synaptojanin, a polyphosphoinositide phosphatase orthologous to human synaptojanin 1.	(13) Parker
T04D1.3	unc-57	unc-57 encodes an ortholog of endophilin A	(13) Parker
		References
		1.Hamamichi, S., Rivas, R. N., Knight, A. L., Cao, S., Caldwell, K. A., and Caldwell, G. A. (2008) Proc Natl Acad Sci U S A 105, 728-733
		2.Kuwahara, T., Koyama, A., Koyama, S., Yoshina, S., Ren, C.-H., Kato, T., Mitani, S., and Iwatsubo, T. (2008) Human Molecular Genetics 17, 2997-3009
		3.Kraemer, B. C., Burgess, J. K., Chen, J. H., Thomas, J. H., and Schellenberg, G. D. (2006) Human Molecular Genetics 15, 1483-1496
		4.Yamanaka, K., Okubo, Y., Suzaki, T., and Ogura, T. (2004) Journal of Structural Biology 146, 242-250
		5.Wang, J., Farr, G. W., Hall, D. H., Li, F., Furtak, K., Dreier, L., and Horwich, A. L. (2009) PLoS Genet 5, e1000350
		6.van Ham, T. J., Thijssen, K. L., Breitling, R., Hofstra, R. M. W., Plasterk, R. H. A., and Nollen, E. A. A. (2008) PLoS Genet 4, e1000027
		7.Nollen, E. A. A., Garcia, S. M., van Haaften, G., Kim, S., Chavez, A., Morimoto, R. I., and Plasterk, R. H. A. (2004) Proceedings of the National Academy of Sciences of the United States of America 101, 6403-6408
		8.Faber, P. W., Voisine, C., King, D. C., Bates, E. A., and Hart, A. C. (2002) Proc Natl Acad Sci U S A 99, 17131-17136
		9.Cohen, E., Bieschke, J., Perciavalle, R. M., Kelly, J. W., and Dillin, A. (2006) Science 313, 1604-1610
		10.Kraemer, B. C., and Schellenberg, G. D. (2007) Human Molecular Genetics 16, 1959-1971
		11.Guthrie, C. R., Schellenberg, G. D., and Kraemer, B. C. (2009) Hum Mol Genet 18, 1825-1838
		12.Bates, E. A., Victor, M., Jones, A. K., Shi, Y., and Hart, A. C. (2006) J Neurosci 26, 2830-2838
		13.Parker, J. A., Metzler, M., Georgiou, J., Mage, M., Roder, J. C., Rose, A. M., Hayden, M. R., and Neri, C. (2007) J Neurosci 27, 11056-11064
