# Supplementary material for: Identification of common genetic modifiers of neurodegenerative diseases from an integrative analysis of diverse genetic screens in model organisms
Source: BMC Genomics. 2012 Feb 14;13:71. doi: 10.1186/1471-2164-13-71 (PMC3292922; doi:10.1186/1471-2164-13-71)
Supplement: Additional File 2 — Table listing regulators of neurodegeneration from genetic studies in D. melanogaster. [file 1471-2164-13-71-S2.XLSX]

## Sheet: Sheet1
Flybase geneID	Name/CG number/Gene ID	Function	Worm orthologues
FBgn0001230	Hsp68/CG5436/42852	ATP binding; unfolded protein binding	(hsp-1 · F26D10.3), (hsp-3 · C15H9.6), (F43E2.8 · hsp-4),(hsp-70 · C12C8.1),F44E5.4,F44E5.5	Bilen
FBgn0015657	DnaJ-1/CG10578/38643	Heat shock protein binding; unfolded protein binding	(F54D5.8 · dnj-13)	Bilen
FBgn0034091	mrj/CG8448/36797	ATPase activity, coupled; heat shock protein binding	None	Bilen
FBgn0031037	CG14207/32955		(C09B8.6 · hsp-25)	Bilen
FBgn0032586	Tpr2/CG4599/34984	Binding; heat shock protein binding	None	Bilen
	CR11700/35164	Cellular physiological process; protein metabolism; protein modification;proteolysisb	None	Bilen
FBgn0016756	Ubp64E/CG5486/38644	Cysteine-type endopeptidase activity;ubiquitin thiolesterase activity; ubiquitin specific protease activity	T05H10.1	Bilen
FBgn0035830	CG8209/38888		(ubxn-1 · F23C8.4)	Bilen
FBgn0025608	Faf/CG10372/35129	Molecular function unknown	H40L08.1/ubxn-5	Bilen
FBgn0037659	CG11033/41090	DNA binding; transcription regulator	T26A5.5	Bilen
FBgn0020497	emb/CG13387/34167	nuclear export signal receptor activity; protein binding; protein transporter activity	(ZK742.1 · xpo-1)	Bilen
FBgn0022764	Sin3A/CG8815/36382	ATP binding; RNA polyII transcription nactivity; chromatin binding; deacetylase activity; transcriptin factor/cofactor; transcriptional repressor activity	(F02E9.4 · sin-3)	Bilen
FBgn0030505	NFAT/CG11172/32321	RNA polyII transcription factor activity; transcription factor activity	None	Bilen
FBgn0067779	dbr/CG11371/33161	Zinc ion binding	None	Bilen
FBgn0015930	dpld/CG1624/44653	Transcription regulator activity; zinc ion binding	(pld-1 · C04G6.3)	Bilen
FBgn0035938	orb2/CG5735/39019	mRNA binding; nucleotide binding; poly(A) binding		Bilen
FBgn0030235	Imp/CG1691/32009	mRNA binding	M88.5	Bilen
FBgn0027572	CG5009/37028	FAD binding; acyl-CoA dehydrogenase activity; palmitoyl-CoA oxidase activity	C48B4.1,F08A8.2,F08A8.3,F08A8.4,F08A8.1,F59F4.1,F25C8.1	Bilen
FBgn0004873	hts	Structural constituent of the cytoskeleton	(add-1 · F39C12.2),(F57F5.4 · add-2)	Kaltenbach
FBgn0005634	zipper	Cytoskeletal protein binding, structural constituent of the cytoskeleton	(let-75 · R06C7.10),(T18D3.4 · myo-2),(myo-3 · K12F2.1),(unc-54 · F11C3.3),F45G2.2, (nmy-2 · F20G4.3),(F52B10.1 · nmy-1), (myo-5 · F58G4.1)	Kaltenbach
FBgn0000117	armadillo	Wnt receptor signaling pathway, adherens junction	(K05C4.6 · hmp-2)	Kaltenbach
FBgn0010397	Lamin C	Cytoskeletal organization	(ifa-1 · F38B2.1),(W10G6.3 · mua-6), (F52E10.5 · ifa-3),(ifa-4 · K05B2.3),(ifb-1 · F10C1.2),(F10C1.7 · ifb-2), (ifc-1 · F37B4.2),(ifc-2 · M6.1),(ifd-1 · R04E5.10),(F25E2.4 · ifd-2),(C43C3.1 · ifp-1), (DY3.2 · lmn-1),F10C1.8	Kaltenbach
FBgn0037092	M6	Cytoskeletal organization, transmission of nerve impulse	F13H8.4, nmgp-1	Kaltenbach
FBgn0020503	CLIP-190	Structural constituent of the cytoskeleton	None	Kaltenbach
FBgn0001308	Khc	Structural constituent of the cytoskeleton	(unc-116 · R05D3.7)	Kaltenbach
FBgn0013733	short stop	Actin cytoskeletal organization, axonogenesis	(vab-10 · ZK1151.1)	Kaltenbach
FBgn0013726	peanut	Actin binding, structural constituent of the cytoskeleton	(W09C5.2 · unc-59)	Kaltenbach
FBgn0033504	CAP	Cytoskeletal constituent	Y45F10D.13a, tag-208	Kaltenbach
FBgn0001104	G-ia65A	G-protein coupled receptor signaling pathway	(gpa-16 · Y95B8A.5)	Kaltenbach
FBgn0010051	Itp-r83A	Calcium ion transport; signal transduction	(F33D4.2 · itr-1)	Kaltenbach
FBgn0010238	Lachesin	Axonogenesis, signal transduction	None	Kaltenbach
FBgn0004603	Src42A	Protein amino acid phosphorylation	None	Kaltenbach
	14-3-3f	Ras protein signal transduction		Kaltenbach
FBgn0020238	14-3-3e	Ras protein signal transduction	(par-5 · M117.2), (F52D10.3 · ftt-2)	Kaltenbach
FBgn0000319	Chc	Intracellular protein transport, neurotransmitter secretion	(T20G5.1 · chc-1)	Kaltenbach
	SNAP	Intracellular protein transport, neurotransmitter secretion	Y22F5A.3a,ric-4	Kaltenbach
FBgn0013343	Syntaxin 1A	t-SNARE, neurotransmitter secretion	(unc-64 · F56A8.7)	Kaltenbach
FBgn0034075	Asph	Proteolysis and peptidolysis, tyrosine kinase signaling pathway	K09A9.6	Kaltenbach
FBgn0010349	Dhc64C	Intracellular protein transport, proteolysis and peptidolysis	(che-3 · F18C12.1),(T21E12.4 · dhc-1)	Kaltenbach
FBgn0028687	Rpt1	Proteolysis and peptidolysis	(rpt-1 · C52E4.4)	Kaltenbach
FBgn0005632	fat facets	Proteolysis and peptidolysis, protein deubiquitination	T24B8.7	Kaltenbach
FBgn0011656	Mef2	Regulation of transcription from Pol II promoter	None	Kaltenbach
FBgn0000568	Eip75B	Regulation of transcription from Pol II; fatty acid metabolism	None	Kaltenbach
FBgn0020309	crooked legs	RNA Polymerase II transcription factor activity	Y55F3AM.14	Kaltenbach
FBgn0028859	CG12455	Calcium channel activity, voltage-gated calcium channel activity	(C50C3.9 · unc-36)	Kaltenbach
FBgn0040395	Unc-76	Axon cargo transport	None	Kaltenbach
FBgn0001128	Gpdh	Carbohydrate metabolism	(K11H3.1 · gpdh-2),(F47G4.3 · gpdh-1)	Kaltenbach
FBgn0003074	Pgi	Gluconeogenesis, glycolysis	(gpi-1 · Y87G2A.8)	Kaltenbach
FBgn0021967	Pdsw	Mitochondrial electron transport	F59C6.5	Kaltenbach
FBgn0004363	porin	Voltage-gated ion channel	R05G6.7	Kaltenbach
FBgn0015657	DnaJ-1		F54D5.8 · dnj-13	Branco
FBgn0051354	Hsp70		hsp-1	Branco
FBgn0011217	eff		(M7.1 · let-70)	Branco
FBgn0029996	Ubc-E2H		(Y94H6A.6 · ubc-8)	Branco
FBgn0027052	CHIP		(chn-1 · T09B4.10)	Branco
FBgn0022764	Sin3A		(F02E9.4 · sin-3)	Branco
Fbgn0003415	skd		(let-19 · K08F8.6)	Branco
FBgn002429	Sir2		(R11A8.4 · sir-2.1)	Branco
FBgn0040071	tara		None	Branco
FBgn0000363	cpo		None	Branco
FBgn0003165	pum		None	Branco
FBgn0020238	d14-3-31 ε		(par-5 · M117.2), (F52D10.3 · ftt-2)	Branco
FBgn0051400	Hsrv			Branco
FBgn0035471	Sc2		(C15F1.6 · art-1)	Branco
FBgn0015805	Rpd3		(hda-1 · C53A5.3)	Branco
FBgn0020496	dCtBP		(ctbp-1 · F49E10.5)	Branco
FBgn0026188	ps		Y59A8B.10	Branco
FBgn0010226	GstS1		35 orthologues	Branco
FBgn0033247	Nup44A		(Y43F4B.4 · npp-18)	Branco
FBgn0014362	mub		None	Branco
FBgn0026158	vib		Y54F10AR.1	Branco
FBgn0010379	Akt/		(C12D8.10 · akt-1), (F28H6.1 · akt-2),(W10G6.2 · sgk-1)	Branco
FBgn0015279	Pi3K92E		(age-1 · B0334.8)	Branco
FBgn0029899	CG14438		None	Branco
	cher	Structural constituentof cytoskeleton	Y66H1B.2, Y66H1B.3	Blard
	Pax	Structural constituentof cytoskeleton		Blard
	DnaJ-1	Chaperone	F54D5.8 · dnj-13	Blard
	Csp	Chaperone	K02G10.8 · dnj-14	Blard
	Hsc70Cb	Chaperone binding	C30C11.4	Blard
	Ptp4E	Protein tyrosine phosphatase		Blard
	Ubal	Ubiquitin activating enzyme		Blard
	1.28	Hydrogen-translocating ATPase		Blard
	Vha44	Hydrogen-translocating ATPase	(vha-11 · Y38F2AL.3),	Blard
	ATPaa	Sodium:potassium-exchanging ATPase		Blard
	poe	Unknown	C44E4.1a	Blard
	CG33097	Transcription factor	ZK1127.6,ZK1127.9	Blard
	Dp	Transcription factor	dpl-1 · T23G7.1	Blard
	nab	Transcriptional repressor	None	Blard
	E(bx)	Transcription factor	F26H11.2a · nurf-1	Blard
	tou	Chromatin remodelling	None	Blard
	Myd88	Transmembrane receptor activity	None	Blard
	melt	Unknown	K10B4.3	Blard
	Sodh-1	Alcohol dehydrogenase	R04B5.5, R04B5.6	Blard
	mub	Poly(rC) binding	None	Blard
	CG9894a	Unknown	None	Blard
	CG4449	Unknown	None	Blard
	CG13942	Unknown	None	Blard
	CG10889	Unknown	None	Blard
			None	Blard
	CG5830a	Unknown	None	Blard
	CG5060	Unknown	None	Blard
	CG7970	Unknown	None	Blard
	CG12395	Unknown	None	Blard
	chd64		F43G9.9, cpn-1	Blard
	Ubi63E	Ubiquitin	(ubq-1 · F25B5.4), (ubq-2 · ZK1010.1)	Fernandez-Funez
	UbcD1	Ubiquitin conjugase	(M7.1 · let-70)	Fernandez-Funez
	dUbc-E2H	Ubiquitin conjugase	Y94H6A.6 · ubc-8	Fernandez-Funez
	hsr-q	Heat-shock response factor	None	Fernandez-Funez
	DnaJ1 64EF	Chaperone	(F54D5.8 · dnj-13)	Fernandez-Funez
	Gst-v1 55F	Glutathione S-transferase	None	Fernandez-Funez
	nup44A	Nucleoporin	(Y43F4B.4 · npp-18)	Fernandez-Funez
	mub	RNA binding	C46F11.6	Fernandez-Funez
	pum	RNA binding	None	Fernandez-Funez
	cpo	RNA binding	None	Fernandez-Funez
	dYT521-B	RNA binding	None	Fernandez-Funez
	Sin3A	Transcriptional cofactor	F02E9.4 · sin-3	Fernandez-Funez
	Rpd3	Transcriptional cofactor	hda-1 · C53A5.3	Fernandez-Funez
	dCtBP	Transcriptional cofactor	ctbp-1 · F49E10.5	Fernandez-Funez
	dSir2	Transcriptional cofactor	R11A8.4 · sir-2.1	Fernandez-Funez
	Pap/Trap	Transcriptional cofactor	let-19 · K08F8.6	Fernandez-Funez
	tara	Transcriptional cofactor	None	Fernandez-Funez
	dHDJ1		(F54D5.8 · dnj-13)	Kazemi-Esfarjani
	dTPR2		None	Kazemi-Esfarjani
	par-1	None		Shulman
	CG14217	T17E9.1	kin-18	Shulman
	center divider	None		Shulman
	string	None		Shulman
	twine	None		Shulman
	CG9238	H18N23.2		Shulman
	CG5643	W08G11.4	pptr-1	Shulman
	thread	C50B8.2	bir-2	Shulman
	CG9025	None		Shulman
	orbit	C07H6.3	cls-1	Shulman
	dfxr1	None		Shulman
	cheerio	None		Shulman
	CG5166	D2045.1	atx-2	Shulman
	wunen	F53C3.13		Shulman
	yan/aop	None		Shulman
	dally	None		Shulman
	CG8487	None		Shulman
	CG13610	None		Shulman
	CG13610	None		Shulman
	CG3735	Y41C4A.9		Shulman
	CG7231	None		Shulman
	CG10927	Y47D3A.14		Shulman
	furry	F21H11.2	sax-2	Shulman
	SD02913	None		Shulman
FBgn0051354	Hsp70		hsp-1	Auluck
FBgn0051354	HSP70		hsp-1	Ghosh
	HDJ1		(F54D5.8 · dnj-13)	Ghosh
	HSC4		hsp-1	Ghosh
	P35	unknown function	None	Ghosh
	th	IAP1 apoptosis inhibitor	bir-2	Ghosh
	dSir2	Transcriptional cofactor	R11A8.4 · sir-2.1	Ghosh
	tara	unknown function	none	Ghosh
	pum	armadillo-like, RNA binding	none	Ghosh
	CG5166	ataxin-2	atx-2	Ghosh
	CG7231	unknown function	none	Ghosh
	References
	Bilen, J., and Bonini, N. M. (2007) PLoS Genet 3, 1950-1964
	Kaltenbach, L. S., Romero, E., Becklin, R. R., Chettier, R., Bell, R., Phansalkar, A., Strand, A., Torcassi, C., Savage, J., Hurlburt, A., Cha, G. H., Ukani, L., Chepanoske, C. L., Zhen, Y., Sahasrabudhe, S., Olson, J., Kurschner, C., Ellerby, L. M., Peltier, J. M., Botas, J., and Hughes, R. E. (2007) PLoS Genet 3, e82
	Branco, J., Al-Ramahi, I., Ukani, L., Pérez, A. M., Fernandez-Funez, P., Rincón-Limas, D., and Botas, J. (2008) Human Molecular Genetics 17, 376-390
	Blard, O., Feuillette, S., Bou, J., Chaumette, B., Frebourg, T., Campion, D., and Lecourtois, M. (2007) Hum Mol Genet 16, 555-566
	Shulman, J. M. and Feany, M. B. (2003). Genetics. 165, 1233-1242
	Auluck, P. K., Chan, H. Y., Trojanowski, J. Q., Lee, V. M. and Bonini, N. M. (2002) Science. 295, 865-868
	Fernandez-Funez, P., Nino-Rosales, M. L., de Gouyon, B., She, W. C., Luchak, J. M., Martinez, P., Turiegano, E., Benito, J., Capovilla, M., Skinner, P. J., McCall, A., Canal, I., Orr, H. T., Zoghbi, H. Y. and Botas, J. (2000) Nature. 408, 101-106
	Kazemi-Esfarjani, P. and Benzer, S. (2000) Science. 287, 1837-1840
	Ghosh, S. And Feany, M.B. (2004) Hum Mol Gen 13, 2011-2118
