# Supplementary material for: Identification of common genetic modifiers of neurodegenerative diseases from an integrative analysis of diverse genetic screens in model organisms
Source: BMC Genomics. 2012 Feb 14;13:71. doi: 10.1186/1471-2164-13-71 (PMC3292922; doi:10.1186/1471-2164-13-71)
Supplement: Additional File 3 — Table listing regulators of neurodegeneration from genetic studies in S. cerevisiae. [file 1471-2164-13-71-S3.XLSX]

## Sheet: Sheet1
Yeast gene	Function	Worm orthologue
AVT4	Vacuolar transporter; exports large neutral amino acids from the vacuole	T27A1.5 and Y43F4B.7	Yeger-Lotem
DIP5	Dicarboxylic amino acid permease	None	Yeger-Lotem
LST8	Component of the TOR signaling pathway	C10H11.8	Yeger-Lotem
NVJ1	Nuclear envelope protein; functions during piecemeal microautophagy of the nucleus (PMN)	None	Yeger-Lotem
ICY1	Protein that interacts with the cytoskeleton	None	Yeger-Lotem
ICY2	Protein that interacts with the cytoskeleton	None	Yeger-Lotem
CCC1	Putative vacuolar Fe2+/Mn2+ transporter	None	Yeger-Lotem
PMR1	High affinity Ca2+/Mn2+ P-type ATPase require for Ca2+ and Mn2+ transport into Golgi	ZK256.1a (pmr-1)	Yeger-Lotem
IME2	Serine/threonine protein kinase involved in activation of meiosis	M04C9.5a (dyf-5)	Yeger-Lotem
PTP2	Phosphotyrosine-specific protein phosphatase involved in osmolarity sensing	None	Yeger-Lotem
GIP2	Putative regulatory subunit of the protein phosphatase Glc7p, involved in glycogen metabolism	None	Yeger-Lotem
YCK3	Palmitoylated, vacuolar membrane-localized casein kinase I isoform	None	Yeger-Lotem
RCK1	Protein kinase involved in the response to oxidative stress	None	Yeger-Lotem
CDC5	Polo-like kinase; found at bud neck, nucleus and SPBs; has multiple functions in mitosis and cytokinesis	None	Yeger-Lotem
PTC4	Cytoplasmic type 2C protein phosphatase	None	Yeger-Lotem
SIT4	Type 2A-related serine-threonine phosphatase.	None	Yeger-Lotem
CAX4	Dolichyl pyrophosphate phosphatase, required for Dol-P-P-linked oligosaccharide intermediate synthesis and protein N-glycosylation.	None	Yeger-Lotem
PPZ2	Serine/threonine protein phosphatase Z	None	Yeger-Lotem
PPZ1	Serine/threonine protein phosphatase Z	None	Yeger-Lotem
CUP9	Transcriptional repressor involved in copper ion homeostasis	None	Yeger-Lotem
HAP4	Transcriptional activator and global regulator of respiratory gene expression	None	Yeger-Lotem
FZF1	Key transcriptional regulator of cellular response to nitrosative stress	None	Yeger-Lotem
MGA2	ER membrane protein involved in regulation of OLE1 transcription	None	Yeger-Lotem
MKS1	Pleiotropic negative transcriptional regulator involved in Ras-CAMP and lysine biosynthetic pathways and nitrogen regulation; involved in retrograde (RTG) mitochondria-to-nucleus signaling	None	Yeger-Lotem
VHR1	Transcriptional activator	None	Yeger-Lotem
JSN1	Member of the Puf family of RNA-binding proteins, interacts with mRNAs encoding membrane-associated proteins	None	Yeger-Lotem
SUT2	Putative transcription factor; multicopy suppressor of mutations that cause low activity of the cAMP/protein kinase A pathway	None	Yeger-Lotem
TIF4632	Translation initiation factor eIF4G, subunit of the mRNA cap-binding protein complex (eIF4F)	None	Yeger-Lotem
STB3	Protein that binds Sin3p in a two-hybrid assay.	None	Yeger-Lotem
MATALPHA1	Transcriptional co-activator involved in regulation of mating-type-specific gene expression	None	Yeger-Lotem
UGP1	UDP-glucose pyrophosphorylase, catalyses the formation of UDP-Glc, a precursor to trehalose	K08E3.5	Yeger-Lotem
TPS3	Regulatory subunit of trehalose-6-phosphate synthase/phosphatase complex, which synthesizes trehalose	None	Yeger-Lotem
NTH1	Neutral trehalase, degrades trehalose; required for thermotolerance and may mediate resistance to other cellular stresses	F57B10.7 (tre-1), (tre-5 · C23H3.7),(W05E10.4 · tre-3),(tre-2 · T05A12.2)	Yeger-Lotem
CDC4	F-box, associates with Skp1p and Cdc53p to form a complex, SCFCdc4, which acts as ubiquitin-protein ligase	F55B12.3a (sel-10)	Yeger-Lotem
UIP5	Protein of unknown function that interacts with Ulp1p, a Ubl (ubiquitin-like protein)-specific protease	T04G9.3 (ile-2)	Yeger-Lotem
HRD1	Ubiquitin-protein ligase required for endoplasmic reticulum-associated degradation (ERAD) of misfolded proteins	F55A11.3 (sel-11)	Yeger-Lotem
UBP11	Ubiquitin-specific protease that cleaves ubiquitin from ubiquitinated proteins.	None	Yeger-Lotem
UBP7	Ubiquitin-specific protease that cleaves ubiquitin-protein fusions.	None	Yeger-Lotem
YPT1	Ras-like small GTPase, involved in the ER-to-Golgi step of the secretory pathway	C39F7.4 (rab-1)	Yeger-Lotem
YKT6	v-SNARE involved in trafficking to and within the Golgi, endocytic trafficking to the vacuole, and vacuolar fusion	B0361.10 (ykt-6)	Yeger-Lotem
BRE5	Ubiquitin protease cofactor, forms deubiquitination complex with Ubp3p to regulate ER-Golgi transport	None	Yeger-Lotem
SEC21	Gamma subunit of coatomer, a heptameric protein	T14G10.5	Yeger-Lotem
UBP3	Ubiquitin-specific protease that interacts with Bre5p to co-regulate anterograde and retrograde transport between ER and Golgi	None	Yeger-Lotem
ERV29	Protein localized to COPII-coated vesicles, involved in vesicle formation and incorporation of specific secretory cargo.	C54H2.5 (sft-4)	Yeger-Lotem
SEC28	Epsilon-COP subunit of the coatomer; regulates retrograde Golgi-to-ER protein traffic; stabilizes Cop1p	None	Yeger-Lotem
SFT1	Intra-Golgi v-SNARE, required for transport of proteins between an early and a later Golgi compartment.	None	Yeger-Lotem
GLO3	ADP-ribosylation factor GTPase activating protein (ARF GAP), involved in ER-Golgi transport	None	Yeger-Lotem
TRS120	One of 10 subunits of the transport protein particle (TRAPP) complex of the cis-Golgi which mediates vesicle docking and fusion	None	Yeger-Lotem
GYP8	GTPase-activating protein for yeast Rab family members; Ypt1p is the preferred in vitro substrate	Y54E2A.12 (tbc-20)	Yeger-Lotem
YIP3	Protein localized to COPII vesicles, proposed to be involved in ER to Golgi transport; interacts with Rab GTPases	None	Yeger-Lotem
BET4	Alpha subunit of Type II geranylgeranyltransferase; provides a membrane attachment moiety to Rab-like proteins Ypt1p and Sec4p	M57.2	Yeger-Lotem
SLY41	Protein involved in ER-to-Golgi transport.	None	Yeger-Lotem
GOS1	v-SNARE protein involved in Golgi transport, homolog of the mammalian protein GOS-28/GS28	F08F8.8 (gos-28)	Yeger-Lotem
SEC31	Essential phosphoprotein component (p150) of theCOPII coat	T01G1.3 (sec-31)	Yeger-Lotem
PFS1	Sporulation protein required for prospore membrane formation at selected spindle poles	None	Yeger-Lotem
PDE2	High-affinity cyclic AMP phosphodiesterase, component of the cAMP-dependent protein kinase signaling system	None	Yeger-Lotem
MUM2	Interacts with Orc2p, which is a component of the origin recognition complex.	None	Yeger-Lotem
OSH3	Member of an oxysterol-binding protein family, functions in sterol metabolism	None	Yeger-Lotem
PHO80	Cyclin, negatively regulates phosphate metabolism	None	Yeger-Lotem
OSH2	Member of an oxysterol-binding protein family, functions in sterol metabolism	Y47D3A.17 (obr-1)	Yeger-Lotem
ISN1	Inosine 5'-monophosphate (IMP)-specific 5'-nucleotidase	None	Yeger-Lotem
EPS1	Protein disulfide isomerase-related protein involved in endoplasmic reticulum retention of resident ER proteins.	None	Yeger-Lotem
IDS2	Protein involved in modulation of Ime2p activity during meiosis	None	Yeger-Lotem
QDR3	Multidrug transporter of the major facilitator superfamily, required for resistance to quinidine, barban, cisplatin, and bleomycin	None	Yeger-Lotem
TPO4	Polyamine transport protein, recognizes spermine,putrescine, and spermidine; localizes to the plasma membrane; member of the major facilitator superfamily	None	Yeger-Lotem
IZH3	Membrane protein involved in zinc metabolism,	None	Yeger-Lotem
YKL063C	Uncharacterized, GFP-fusion localizes to the Golgi	none	Yeger-Lotem
YML081W	Uncharacterized, GFP-fusion localizes to the nucleus	none	Yeger-Lotem
YNR014W	Uncharacterized, expression is cell-cycle regulated and heat-inducible	none	Yeger-Lotem
YKL088W	Protein required for cell viability. Predicted phosphopantothenoylcysteine decarboxylase	F25H9.6	Yeger-Lotem
YML083C	Uncharacterized, strong increase in transcript abundance during anaerobic growth compared to aerobic growth	none	Yeger-Lotem
YDR374C	Uncharacterized	none	Yeger-Lotem
YOR291W	Probable cation-transporting ATPase 2	(K07E3.7 · catp-5),W08D2.5 (catp-6), (catp-7 · Y59H11AR.2)	Yeger-Lotem
YDL121C	Uncharacterized, GFP-fusion localizes to the ER	none	Yeger-Lotem
YBR030W	Uncharacterized, predicted to function in phospholipid metabolism	none	Yeger-Lotem
YMR111C	Uncharacterized, GFP-fusion localizes to the nucleus	none	Yeger-Lotem
YOR129C	Putative component of the outer plaque of the spindle pole body; may be involved in cation homeostasis or multidrug resistance.	none	Yeger-Lotem
YPT1	ER-Golgi Rab GTPase	(C39F7.4 · rab-1	Cooper
YKT6	ER-Golgi v-SNARE	B0361.10 (ykt-6)	Cooper
ERV29	Protein localized to COPII vesicles	C54H2.5 (sft-4)	Cooper
UBP3	Ubiquitin protease, ER-Golgi trafficking	none	Cooper
BRE5	Ubiquitin protease cofactor, ER-Golgi trafficking	none	Cooper
GYP8	Ypt1p GTPase Activating Protein (GAP)	Y54E2A.12 (tbc-20)	Cooper
PMR1	Ca2+/Mn2+ transporter involved in ER-Golgi trafficking	ZK256.1	Cooper
SLY41	Protein involved in ER-Golgi transport	none	Cooper
REG1	Regulator of glucose-repressible genes	none	Cooper
YOR062C	Similar to Reg1p, regulator of glucose-repressible	none	Cooper
MIG1	Glucose repression	none	Cooper
MIG3	Transcriptional repressor	none	Cooper
SUB1	Transcriptional co-activator	T13F2.2	Cooper
GIS3	Regulation of expression of GAL genes	none	Cooper
TIF4631	Eukaryotic translation initiation factor	none	Cooper
RPS31	Ribosomal protein	H06I04.4 (ubl-1)	Cooper
ZDS1	Involved in transcriptional silencing	none	Cooper
CUP9	Transcriptional repressor	none	Cooper
MBP1	Transcription factor, regulator of cell cycle progression	none	Cooper
MATALPHA1	Transcriptional co-activator	none	Cooper
NRG1	Glucose repression	none	Cooper
NRG2	Glucose repression	none	Cooper
bfr1	mRNA metabolism; defects in vacuolar targeting	none	Giorgin
cyk3	Cytokinesis; defective in vacuolar targeting	none	Giorgin
def1	Involved in vacuolar import; putative prion	none	Giorgin
mso1	Component of secretory vesicle docking complex	none	Giorgin
sna2	Protein-vacuolar targeting	none	Giorgin
vps53	Protein sorting in late golgi	T05G5.8 (vps-53)	Giorgin
mbf1	Transcription from Pol II promoter	H21P03.1 (mbf-1)	Giorgin
nhp6b	Transcription from Pol III promoter	F47D12.4 (hmg-1.2)	Giorgin
paf1	Transcription initiation from a Pol II promoter	C55A6.9	Giorgin
rxt3	Member of Rpd3 histone deacetylase C (HDAC) complex	none	Giorgin
ume1	Transcriptional repressor of Rpd3 HDAC complex	none	Giorgin
ylr278c	Transcription from Pol II promoter; putative prion	none	Giorgin
def1	Involved in vacuolar import; putative prion	none	Giorgin
rnq1	Required for resistance to certain drugs; yeast prion	none	Giorgin
ybr016w	Putative prion	none	Giorgin
yir003w	Member of the F-actin capping protein complex; putative prion	none	Giorgin
ylr278c	Transcription from Pol II promoter; putative prion	none	Giorgin
arg7	Ornithine acetyltransferase; arginine biosynthesis	none	Giorgin
bna4	Kynurenine 3-monooxygenase; NAD+ synthesis	R07B7.5	Giorgin
ecm37	Possibly involved in cell wall structure	none	Giorgin
hsp104	Heat shock protein; response to oxidative stress	none	Giorgin
mgt1	O6-methylguanine DNA repair methyltransferase	none	Giorgin
pho87	Inorganic phosphate transporter activity	none	Giorgin
rdh54	Required for mitotic diploid-speciﬁc recombination and meiosis	none	Giorgin
ydr287w	Inositol monophosphatase; phospholipid metabolism	F13G3.5 (ttx-7)	Giorgin
yer185w	Response to toxin	none	Giorgin
smy2	Unknown	none	Giorgin
ylr454w	Unknown	none	Giorgin
ymr082c	Unknown	none	Giorgin
ymr244c-a	Unknown	none	Giorgin
apj1	Hsp40 chaperone	none	Willingham
apm2	Nonselective vesicle transport	none	Willingham
ayr1	Ketoreductase; acylglycerone-phosphate reductase	none	Willingham
cit2	Citrate synthase, peroxisomal	T20G5.2 (cts-1)	Willingham
cmk1	Protein histidine kinase	K11E8.1 (unc-43), (K07A9.2 · cmk-1)	Willingham
cos111	Possibly involved in ubiquitin pathway	None	Willingham
cps1	Gly-X carboxypeptidase	None	Willingham
dcg1	Possibly involved in cell wall biosynthesis	None	Willingham
ﬁl1	Translation factor	None	Willingham
fpr2	Peptidyl-prolyl cis-trans isomerase	F36H1.1 (fkb-1)	Willingham
gda1	Guanosine diphosphatase	K08H10.4 (uda-1 )	Willingham
glo2	Hydroxyacylglutathione hydrolase	Y17G7B.3	Willingham
gre2	Alpha-acetoxy ketone reductase	F13D11.4	Willingham
gsh2	Glutathione synthase	M176.2	Willingham
hlj1	Hsp40 chaperone in ER	B0035.14 (dnj-1)	Willingham
hlr1	Unknown, similar to Lre1 (Pkc1p-MAPK pathway)	None	Willingham
hms1	Transcription factor	None	Willingham
ipk1	Phosphatidylinositol phosphate kinase	None	Willingham
kgd1	Alpha-ketoglutarate dehydrogenase	ZK836.2, T22B11.5	Willingham
msb1	Activates Pkc1p-MAPK pathway	None	Willingham
mrp11	Protein of the mitochondrial large ribosomal subunit	None	Willingham
mup1	Methionine permease	None	Willingham
pc16	Cyclin-dependent protein kinase	None	Willingham
phm8	Possibly involved in phosphate metabolism	None	Willingham
prm5	Possibly involved in cell stress	None	Willingham
psp1	Possibly involved in DNA replication	None	Willingham
rim4	RNA binding	None	Willingham
sam2	S-adenosylmethionine synthetase 2	C49F5.1 (sams-1),(sams-3 · C06E7.1),(C06E7.3 · sams-4),(sams-5 · T13A10.11),(sams-2 · Y105C5B.12) ·	Willingham
sas3	Histone acetyltransferase	None	Willingham
sdt1	5 -Nucleotidase	None	Willingham
sip18	Binds phospholipids	None	Willingham
sng1	Probable transport protein	None	Willingham
stp2	Transcription factor	None	Willingham
tea1	Transcriptional activator	None	Willingham
tvp15	Possibly involved in vesicular transport	None	Willingham
ubp13	Ubiquitin C-terminal hydrolase	R10E11.3 (uso-46)	Willingham
vps70	Possibly involved in vacuolar trafﬁcking	R57.1,C35C5.11,C35C5.2	Willingham
yhb1	Nitric oxide dioxygenase; oxygen transporter	None	Willingham
yrb30	Unknown	None	Willingham
ybr100w	Possibly involved in DNA damage repair	None	Willingham
ybr255w	Unknown	None	Willingham
ydr215c	Unknown	None	Willingham
ygr015c	Alpha or beta hydrolase fold family	None	Willingham
yjr107w	Has similarity to acylglycerol lipase	None	Willingham
ykr017c	Has a TRIAD composite zinc ﬁnger domain	T12E12.1	Willingham
ykr064w	Transcription factor	None	Willingham
ylr128w	Basic helix-loop-helix leucine zipper protein	H38K22.2 (dcn-1)	Willingham
ymr160w	Unknown	None	Willingham
ynl296w	Possibly involved in vacuolar trafﬁcking	None	Willingham
yor292c	Peroxisomal protein	None	Willingham
yor300w	Bipolar budding and bud site selection	None	Willingham
ypl067c	Unknown	None	Willingham
ape2	Aminopeptidase	F49E8.3 (pam-1)	Willingham
arl3	ARF small monomeric GTPase activity	Y54E10BR.2	Willingham
aro1	Arom pentafunctional enzyme		Willingham
cog6	Involved in vesicular transport to the Golgi	K07C11.9 (cogc-6)	Willingham
crh1	Cell wall protein	None	Willingham
cvt17	Lipase	None	Willingham
dpp1	Diacylglycerol pyrophosphate phosphatase	None	Willingham
fun26	Nucleoside transporter	F16H11.3, F44D12.9, F36H2.2, C47A4.2	Willingham
gip2	Regulatory subunit for PP1 phosphatase	None	Willingham
glo4	Hydroxyacylglutathione hydrolase	Y17G7B.3	Willingham
gtt1	Glutathione transferase	None	Willingham
hbs1	To translation elongation factor EF-1alpha	K07A12.4	Willingham
hsp30	Heat shock protein for pH homeostasis	None	Willingham
ino4	Transcript. factor (phospholipid syn. genes)	None	Willingham
mad1	Involved in spindle-assembly checkpoint	None	Willingham
mal31	Maltose transporter	None	Willingham
mei4	Required for meiotic recombination	None	Willingham
met17	O-acetylhomoserine (thiol)-lyase	C12C8.2	Willingham
met32	Transcription factor	None	Willingham
msb3	RAB GTPase activator	C31E10.8 (tbc-19 ),tbc-6 · C04A2.	Willingham
nbp2	Poss. involved in cytoskeletal organization	None	Willingham
nit2	Nitrilase	Y56A3A.13 (nft-1)	Willingham
nup53	Component of nuclear pore complex	None	Willingham
opi3	Phosphatidylethanolamine N-methyltransf.	None	Willingham
pca1	P-type copper-transporting ATPase	None	Willingham
pex2	Peroxisomal biogenesis protein	ZK809.7 (prx-2)	Willingham
pex8	Peroxisomal biogenesis protein	None	Willingham
pho13	4-Nitrophenylphosphatase	K02D10.1, K09H11.7, F44E7.2, C53A3.2, C45E5.1	Willingham
pox1	Acyl-CoA oxidase	C48B4.1,F08A8.2,F08A8.3,F08A8.4,F08A8.1,F59F4.1,F25C8.1	Willingham
ptk2	Serine/threonine protein kinase	None	Willingham
rpl41a	Structural constituent of ribosome	None	Willingham
rny1	Endoribonuclease	K10C9.3	Willingham
sac2	Involved in protein sorting in the late Golgi	F08C6.3 (tag-197 )	Willingham
sap4	Serine/threonine phosphatase	None	Willingham
sod2	Manganese superoxide dismutase	F10D11.1 (sod-2)	Willingham
stf1	ATPase inhibitor	None	Willingham
stp2	Transcription factor	None	Willingham
suv3	Mitochondrial RNA helicase (DEAD box)	C08F8.2	Willingham
swr1	Member of Snf2p DNA helicase family	Y111B2A.22 (ssl-1)	Willingham
thi7	Thiamin transporter	None	Willingham
tlg2	Syntaxin homolog (t-SNARE)	ZC155.7 (syn-16 )	Willingham
thr1	Homoserine kinase	None	Willingham
tna1	Nicotinamide mononucleotide permease	None	Willingham
tsl1	Alpha,alpha-trehalose-phosphate synthase	None	Willingham
ubc8	Ubiquitin-conjugating enzyme	Y94H6A.6 (ubc-8)	Willingham
vps24	Sorts proteins in the prevacuolar endosome	T27F7.1	Willingham
vps28	Required for trafﬁc to vacuole	Y87G2A.10 (vps-28)	Willingham
vps60	Vacuolar protein sorting	None	Willingham
war1	Transcription factor	None	Willingham
yat1	Outer carnitine acetyltransferase, mitochondrial	R07H5.2 (cpt-2)	Willingham
ybr013c	Unknown	None	Willingham
ybr284w	AMP deaminase	None	Willingham
ybr300c	Unknown	None	Willingham
ycl042w	Unknown	None	Willingham
ycr026c	Contains type I phosphodiesterase domain	C27A7.1, C27A7.3	Willingham
ycr050c	Unknown	None	Willingham
ycr051w	Contains ankyrin (Ank) repeats	None	Willingham
ycr085w	Unknown	None	Willingham
ydl118w	Possibly involved in meiotic nuclear division	None	Willingham
ydr154c	Unknown	None	Willingham
ydr220c	Unknown	None	Willingham
yfr035c	Unknown	None	Willingham
ygl109w	Unknown	None	Willingham
ygl165c	Unknown	None	Willingham
ygl226w	Unknown	None	Willingham
ygl231c	Unknown	ZK616.6	Willingham
ygl262w	Unknown	None	Willingham
ygr130c	Unknown	None	Willingham
ygr154c	Unknown	None	Willingham
ygr201c	Translation elongation factor	None	Willingham
ygr290w	Unknown	None	Willingham
yhr199c	Unknown	None	Willingham
yjl118w	Unknown	None	Willingham
yjl122w	Unknown	None	Willingham
yjl135w	Unknown	None	Willingham
yjr154w	Unknown	None	Willingham
ykl098w	Unknown	None	Willingham
ykl100c	Unknown	None	Willingham
ykr023w	Unknown	None	Willingham
ykr035c	Unknown	None	Willingham
ylr365w	Unknown	None	Willingham
ylr376c	Possibly involved in DNA repair	None	Willingham
ymr226c	Oxidoreductase	None	Willingham
yml089c	Unknown	None	Willingham
ymr289w	Unknown	None	Willingham
ypl136w	Unknown	None	Willingham
HRD1	E3 ubiquitin ligase	hrd-1	Gitler
UBP3	Ubiquitin protease	None	Gitler
PDE2	Phosphodiesterase	None	Gitler
CDC5	Polo-like kinase	None	Gitler
YCK3	Casein kinase	None	Gitler
YAP1802	Endocytosis	unc-11	Treusch
INP52	Endocytosis	unc-26	Treusch
SLA1	Endocytosis	Y44E3A.4	Treusch
RTS1	Phosphatase regulation	pptr-2	Treusch
ADE12	Adenylosuccinate synthesis	C37H5.6b	Treusch
CRM1	Nuclear protein export	xpo-1	Treusch
GRR1	Ubiquitination	C02F5.7	Treusch
VPS9	Vesicular transport	rabx-5	Treusch
PBS2	Osmiotic stress response	mkk-4	Treusch
KEM1	RNA processing	xrn-1	Treusch
MVP1	Vaculoar sorting	lst-4	Treusch
PMT2	Mannosylation	None	Treusch
MUM2	MUddled Meiosis	None	Treusch
SVL3	Unknown	None	Treusch
FMP48	Found in Mitochondrial Proteome	None	Treusch
PSK1	Pas domain-containing Serine/threonine protein Kinase	None	Treusch
PKC1	Protein Kinase C	None	Treusch
KAR9	Karyogeny protein	None	Treusch
BOP3	Bypass Of Pam1	None	Treusch
SPO7	SPOrulation	None	Treusch
ROM1	RhO1 Multicopy suppressor	None	Treusch
MID2	Mating pheromone-Induced Death	None	Treusch
SKT5	Activator of Chs3p (chitin synthase III),	None	Treusch
WHI5	Repressor of G1 transcription	None	Treusch
PPR1	Pyrimidine Pathway Regulation	None	Treusch
TEC1	Transposon Enhancement Control	None	Treusch
RTG3	ReTroGrade regulation	None	Treusch
MBP1	MluI-box Binding Protein	None	Treusch
POG1	Promoter Of Growth	None	Treusch
SPT21	SuPpressor of Ty	None	Treusch
NAB3	RNA binding protein	None	Treusch
SLF1	SuLFide production	None	Treusch
SRO9	Suppressor of rho3	None	Treusch
PET111	PETite colonies	None	Treusch
SLS1	Sigma Like Sequence	None	Treusch
FCY21	FluoroCYtosine resistance	None	Treusch
YBL086C	Unknown	None	Treusch
YPL014W	Unknown	None	Treusch
OPY1	Overproduction-induced Pheromone-resistant Yeast	None	Treusch
IVY1	Interacting with Vps33p and Ypt7p	None	Treusch
	References
	1. Yeger-Lotem, E., Riva, L., Su, L. J., Gitler, A. D., Cashikar, A. G., King, O. D., Auluck, P. K., Geddie, M. L., Valastyan, J. S., Karger, D. R., Lindquist, S., and Fraenkel, E. (2009) Nat Genet 41, 316-323
	2.Cooper, A. A., Gitler, A. D., Cashikar, A., Haynes, C. M., Hill, K. J., Bhullar, B., Liu, K., Xu, K., Strathearn, K. E., Liu, F., Cao, S., Caldwell, K. A., Caldwell, G. A., Marsischky, G., Kolodner, R. D., Labaer, J., Rochet, J. C., Bonini, N. M., and Lindquist, S. (2006) Science 313, 324-328
	3.Giorgini, F., Guidetti, P., Nguyen, Q., Bennett, S. C., and Muchowski, P. J. (2005) Nat Genet 37, 526-531
	4.Willingham, S., Outeiro, T. F., DeVit, M. J., Lindquist, S. L., and Muchowski, P. J. (2003) Science 302, 1769-1772
	5.Gitler, A. D., Chesi, A., Geddie, M. L., Strathearn, K. E., Hamamichi, S., Hill, K. J., Caldwell, K. A., Caldwell, G. A., Cooper, A. A., Rochet, J.-C., and Lindquist, S. (2009) Nat Genet 41, 308-315
	6. Treusch S, Hamamichi S, Goodman JL, Matlack KE, Chung CY, Baru V, Shulman, JM, Parrado A, Bevis BJ, Valastyan JS et al: Science 2011 in press.
