# Supplementary material for: Identification of common genetic modifiers of neurodegenerative diseases from an integrative analysis of diverse genetic screens in model organisms
Source: BMC Genomics. 2012 Feb 14;13:71. doi: 10.1186/1471-2164-13-71 (PMC3292922; doi:10.1186/1471-2164-13-71)
Supplement: Additional File 4 — Complied list of all distinct genetic regulators from studies in all three species with orthologues in C. elegans. [file 1471-2164-13-71-S4.XLSX]

## Sheet: Sheet1
Sequence name	CGC Name	Description
B0035.14	dnj-1
B0213.12	cyp-34A7	Cytochrome P450 2B6
B0238.11		HMG box-containing protein, transcriptional
B0250.1	rpl-2	Ribosomal protein L2
B0304.3	cyp-23A1	Cytochrome P450
B0310.6
B0334.8	age-1
B0336.10	rpl-23	Ribosomal protein L23
B0361.10	ykt-6
B0393.1	rps-0	Ribosomal protein S2
B0432.2	djr-1.1	Putative transcriptional regulator DJ-1
B0511.10	eif-3	Similarity to eukaryotic translation initiation factor 3 subunit 6
B0511.12		Pecanex domain
B0513.6
C01F1.3	phi-41	Putative thymidine diphosphoglucose 4,6-dehydratase
C01G12.8		Na+/K+ ATPase, alpha subunit
C01H6.5	nhr-23	Transcription factor
C02E7.6		Splice Isoform 1 of AMME syndrome candidate gene 1 protein
C02F5.7
C03B1.2
C03G6.5
C04B4.2
C04F12.4	rpl-14	Ribosomal protein L14
C04F5.5	srab-2	7TM chemoreceptor, GPCR activity, DNA biding/Zn-finger
C04G6.3	pld-1
C05C8.7	phi-49	Mannose-6- phosphate isomerase
C06A1.1	phi-31(cdc-48.1)	Member of the ATPases associated with various cellular activities (AAA) family
C06E4.6		reductase
C06H2.1	phi-39	Similarity to D. melanogaster mitochondrial ATP synthase D chain
C07A12.4	pdi-2	orthologous to human protein disulfide-isomerase precursor
C07A9.8		Bestrophin, anion channel
C07G1.5	hgrs-1	FYVE Zinc ﬁnger, VHS
C07G1.5	hgrs-1	HGF-reg tyr-kinase substrate, membrane trafficking/protein sorting
C07G2.3	cct-5	Homologue chaperonin TCP-1, subunit 5 (epsilon)
C07H6.3	cls-1	CLIP-associating protein
C08B11.2	hda-2	hda-2 encodes a Class I histone deacetylase
C08B11.4	nrf-6	nrf-6 encodes a protein with 12 predicted transmembrane domains that is highly similar to NDG-4
C08B11.5	sap-49	Homologue of spliceosome associated SAP49
C08F8.2
C09B8.6	hsp-25
C09D4.3		Serine–threonine protein kinase
C09D4.5	rpl-19	Ribosomal protein L19
C09H10.10	rpl-42	Ribosomal protein L42
C10E2.3	hda-4	hda-4 encodes a class II histone deacetylase that contains a putative MEF-2 DNA binding domain
C10H11.8
C12C8.1	hsp-70
C12C8.2		putative cystathionine gamma-lyase
C12D8.10, F28H6.1	akt-1,akt-2
C13B9.3	phi-30	Member of the adaptor complexes medium subunit protein family; YFR051C
C13D9.8	ncx-9	Sodium/calcium exchanger
C13G3.3c	pptr-2	protein phosphatase 2A, regulatory subunit
C14B9.7	rpl-21	Ribosomal protein L21
C14C11.6	mut-14	DEAD box helicase
C15C8.2	cky-1	Similarity endothelial pas domain transcription factor
C15F1.6	art-1
C15H9.6	hsp-3
C16C8.13		uncharacterized protein
C17H12.14	vha-8	Similarity to vacuolar H+-ATPase epsilon subunit
C18E9.7		uncharacterized protein
C23G10.3	rps-3	Ribosomal protein S3
C23H3.3		transcription coactivator complex, P50 component (LigT RNA ligase/phosphodiesterase family)
C24A11.9	coq-1	Trans-prenyltransferase
C24B9.8	str-13	7TM chemoreceptor, GPCR activity
C24H11.7	phi-34	Similarity nucleotide exchange factors for ARF family GTPases
C24H12.9
C26D10.2	hel-1	RNA helicase
C26E1.2		uncharacterized protein
C26E6.4	phi-14	Similarity to RNA polymerase II polypeptide b
C26F1.9	rpl-39	Ribosomal protein L39
C27A12.6		Predicted E3 ubiquitin ligase
C27A2.2a	rpl-22	Ribosomal protein L22
C27A7.1, C27A7.3
C27D11.1	egl-45	Putative large subunit of translation initiation factor eIF3
C28C12.7	spp-10	sphingolipid metabolism/lysosomal
C28H8.11		Tryptophan 2,3-dioxygenase
C28H8.5		ShTK domain
C29E6.2	trpa-1	trpa-1 encodes a transient receptor potential (TRP) ion channel orthologous to the human TRPA1 channel
C29E6.4		uncharacterized protein
C29F9.1		Unknown
C30C11.4		member of the molecular chaperones HSP105/HSP110/SSE1, HSP70 superfamily; orthologous to human heat shock protein APG-1
C30C11.4		Hsp70 family of heat shock proteins
C30G4.2
C30H7.2		orthologous to human thioredoxin domain-containing protein 4 precursor
C31E10.8, C04A2.1	tbc-6, tbc-19
C32D5.12	phi-45	Similarity to S. cerevisiae C-3 sterol dehydrogenase (Ygl001p)
C32E8.10	unc-11	unc-11 encodes multiple isoforms of a clathrin-adaptor protein AP180
C32E8.2	rpl-13	Ribosomal protein L13
C32H11.3
C34B2.10	phi-56	Similarity to uncharacterized human SPC12
C34C12.2		Role in preribosome assembly or transport/t-snare domain
C34E10.6	atp-2	Member ATP synthase alpha subunit protein family
C35A5.9	hda-11	hdac-11 encodes a class 4 histone deacetylase (HDAC), orthologous to human HDAC11.
C35C5.11
C35C5.2
C35D10.2		RGS–GAIP interacting protein GIPC
C36B1.4	pas-4	Putative alpha4 20S proteasome core subunit
C36E8.5	tbb-2	Member of the beta-tubulin protein family
C37C3.2	phi-18	Translation initiation factor eIF5
C37C3.3	phi-63	Unknown
C37H5.3		Alpha/beta hydrolase
C37H5.6b
C37H5.8	hsp-6	Member of the heat shock HSP70 protein family
C39F7.4	rab-1
C41C4.8	cdc-48.2	AAA+-type ATPase
C42C1.15		Prohibitin-related domain
C42D8.5	acn-1	Putative ortholog of H. sapiens DCP1 gene product
C44E4.1a
C44F1.5	acy-3	acy-3 encodes a predicted member of the adenylyl cyclase family
C44H4.2	sym-5	Putative member leucine-rich repeat (LRR) protein family
C46F11.6		RNA binding
C46F9.3	math-24	MATH domain, Ubiquitin carboxyl-terminal hydrolase 7
C47B2.1		F-box domain
C47B2.3	tba-2	Alpha tubulin 2
C47B2.4	pbs-2	Putative beta-type subunit of 20S proteasome particle
C47E12.5	uba-1	Similarity to ubiquitin-activating enzyme E1
C47G2.5		orthologous to human protein phosphatase 6, regulatory subunit 1
C49F5.1 C06E7.1,C06E7.3,T13A10.11,Y105C5B.12	sams-1,2,3,4,5
C49H3.11	rps-2	Ribosomal protein S5
C50B8.2	bir-2	Apoptosis inhibitor IAP1 and related BIR domain proteins
C50C3.6	prp-8	Putative U5 snRNA-associated splicing factor PRP8
C50C3.9	unc-36
C50E3.12
C50F2.3	phi-4	Putative splicing factor
C52E4.3	snr-4	Probable snRNP D2 polypeptide
C52E4.4	rpt-1
C53A5.1	phi-60	Unknown
C53A5.3	hda-1	The hda-1 gene encodes a histone deacetylase 1
C53D5.6	imb-3	Putative karyopherin beta
C54H2.5	sft-4
C55A6.9
C56C10.3	phi-27	Homologue of snf7p
C56E6.1
C56G2.6	let-767	Possible estradiol 17 beta-dehydrogenase
CD4.6	pas-6	Putative alpha-type subunit of 20S proteasome particle
D1007.12	rpl-24	Ribosomal protein L24
D1007.6	rps-10	Ribosomal protein S10
D1014.3	phi-29	Putative soluble NSF attachment protein
D1022.5		Dienelactone hydrolase family
D1054.15	phi-13	Putative ortholog of S. cerevisiae Prp46p and S. pombe prp5p
D1081.8	phi-7	Myb-like
D2023.7	col-158	Collagen related protein
D2030.10	aex-1	C2 calcium binding
D2045.1	atx-2	Protein interacting with poly(A)-binding protein
D2089.1	rsp-7	Splicing factor, arginine/serine-rich
DY3.2,	lmn-1
E01A2.3	lin-44	WNT family
E01B7.1	phi-33	Similarity to ubiquitin carboxyl-terminal hydrolase 8
E03A3.2	rcq-5	DEAD/DEAH box helicase
E04A4.8	rpl-20	Ribosomal protein L20
E04F6.14	srd-56	chemoreceptor/7TM receptor
EEED8.5	mog-5	Member of the RNA helicase, DEAH-box protein family
EEED8.9	pink-1	BRPK/PTEN-induced protein kinase
F01F1.8	cct-6	Homologue chaperonin TCP-1, subunit 6 (zeta)
F01G12.5a	let-2	Unknown
F02E8.1	asb-2	n
F02E8.3	aps-2a	AP-2 s2 complex
F02E9.4	sin-3
F07D10.1	rpl-11	Ribosomal protein L11
F08C6.3	tag-197
F08F8.8	gos-28
F08H9.4		F08H9.4 encodes a heat shock protein (HSP) of the HSP16 class
F09C8.2	F09C8.2	orthologous to human Isoform 3 of Growth inhibition and differentiation-related protein 88
F10D11.1	sod-2
F10D2.9	fat-7	Stearoyl CoA desaturase
F10E9.3		Splice Isoform 1 of Death domain-associated protein 6
F11C3.3	unc-54
F11C7.3	vap-1	SCP-like domain
F11H8.1	rﬂ-1	NEDD8-activating complex, catalytic component UBA3
F12A10.6		Serine/threonine kinase (haspin family)
F13D11.4
F13G3.5	ttx-7
F13H10.4		orthologous to human mannosyl-oligosaccharide glucosidase
F13H8.4	nmgp-1
F14H12.4	cst-1	Ste20-like kinase MST
F16A11.2		Uncharacterized conserved protein
F16H11.3, F44D12.9, F36H2.2, C47A4.2
F18A1.3	lir-1	Putative transcription factor
F18C12.1	che-3
F18C12.2A	rme-8	DnaJ domain
F18H3.5	cdk-4	Cyclin dependent kinase
F19H8.2		,to Rho kinase
F20B6.1	vha-12	Similarity to protein tyrosine phosphatases
F20B6.2	vha-12	Member of the ATP synthase alpha subunit protein family
F20G4.1	rps-14	Ribosomal protein S14
F20G4.3	nmy-2
F21F3.3		Isoprenylcysteine carboxyl methyltransferase family, yeast: ER
F21F8.3	asp-5	Aspartyl protease
F21H11.2	sax-2	Fry-like conserved proteins
F22B5.9	frs-2	Putative phenylalanyl tRNA synthetase subunit
F23C8.4	ubxn-1
F23C8.6	phi-24	Similarity to human CHMP1
F25B4.6	phi-50	Hydroxymethylglutaryl-CoA synthase
F25B5.4, ZK1010.1	ubq-1&2	Ubiquitin
F25H2.10	rpa-0	Ortholog of S. cerevisiae ribosomal protein Rpp0p
F25H5.4	eft-2	Similarity to translation elongation factor 2
F25H9.6
F26D10.3	hsp-1
F26E4.11	hrdl-1	E3 ubiquitin ligase
F26E4.8	tba-1	Alpha tubulin 1
F26H11.2	nurf-1
F26H11.4		Neurofilament triplet H protein
F26H9.6	rab-5	Ras-related GTP-binding protein 5, member
F28C6.7a	rpl-26	Ribosomal protein L26
F28H1.3	ars-2	Member of the tRNA synthetase, alanyl protein family
F28H1.4		Membrane-associating domain, Plasmolipin
F29B9.6	ubc-9	Ubiquitin conjugating enzyme (E2)
F29B9.6	ubc-9	encodes an E2 ubiquitin-conjugating enzyme orthologous to Saccharomyces cerevisiae Ubc9p,
F29F11.2		UDP-glucuronosyltransferase 1–8 precursor
F30A10.10		Ubiquitin carboxyl-terminal hydrolase
F31B12.2
F31D4.3	fkb-6	Peptidyl-prolyl cis–trans isomerase tetratricopeptide repeat
F31E8.6		Topoisomerase
F32A6.3	vps-41	Vacuolar assembly/sorting protein VPS41
F32D1.10	mcm-7	DNA-replication licensing factor
F32H2.6	phi-46	Fatty acid synthase
F32H2.7		E3 ubiquitin-protein ligase HECTD1
F33D4.2	itr-1
F34D6.5	sri-62	Serpentine receptor class I
F35H10.4	vha-5	Vacuolar H+ ATPase
F36A2.6	rps-15	Ribosomal protein S15
F36A4.7	ama-1	Largest subunit of RNA Polymerase II
F36H1.1	fkb-1
F36H1.4	lin-3	member of the EGF family of peptide growth factors
F37C12.11	rps-21	Ribosomal protein S21
F38A6.1	pha-4	pha-4 encodes a FoxA transcription factor, involved in longevity
F38E11.6		uncharacterized protein
F38H4.7	tag-30	BTB/POZ domain
F38H4.9	let-92	Serine–threonine protein phosphatase—catalytic domain subunit
F39B2.6	rps-26	Ribosomal protein S26
F39C12.2,F57F5.4	add-1&2
F41F3.4	col-139	Structural component of the cuticle, phosphate transport
F41H10.6	hda-6	hdac-6 encodes a histone deacetylase (HDAC) orthologous to human HDAC6.
F42A10.4	efk-1	Ca/calmodulin-dep. kinase, Elongation factor 2 kinase
F42A9.2	lin-49	orthologous to human peregrin
F42C5.1	rpl-8	Ribosomal protein L8
F42G10.2	mkk-4	MKK MAP Kinase Kinase
F43D9.3	phi-26	Similarity to vesicle transport-related protein (rat RA410)
F43E2.8	hsp-4
F43G6.11	hda-5	hda-10 encodes a class II histone deacetylase.
F43G9.9	cpn-1
F44B9.7	pqn-38	uncharacterized protein
F44E5.3		uncharacterized protein
F44E5.4, F44E5.5
F45F2.12	his-8	his-8 encodes an H2B histone
F45F2.13	his-6	his-6 encodes an H3 histone.
F45G2.2
F46G10.3	sir-2.3	Sir2 family
F46G10.7	sir-2.2	sir-2.2 encodes one of four C. elegans proteins with similarity to the Saccharomyces cerevisiae Sir2p NAD-dependent histone deacetylase
F47A4.3	rrc-1	orthologous to human Rho GTPase-activating protein
F47D12.4	hmg-1.2
F47F6.1	lin-42	lin-42 encodes a PAS domain-containing protein orthologous to the insect and mammalian Period proteins that function in the timing of circadian rhythms
F47F6.5		Similarity to C-type lectin
F47G4.7	smd-1	S-Adenosylmethionine decarboxylase
F47G6.1	dyb-1	ZZ type zinc ﬁnger
F47G6.3		Neuroﬁlament heavy chain
F48D6.3	hlh-13	Region of high similarity to a region of pancreas specific transcription factor 1a
F48E3.7	acr-22	Acetylcholine receptor
F48E8.5	paa-1	Serine–threonine protein phosphatase—regulatory subunit A—HEAT repeat
F48F7.1	alg-1	Piwi-related protein with a role in the production of stRNA
F49B2.6		Peptidase family M1
F49C12.12	phi-62	Unknown
F49E10.5	ctbp-1
F49E8.3	pam-1
F52B10.1	nmy-1
F52B11.3	phi-55	Unknown
F52B5.2		Serine–threonine protein kinase
F52C12.2		Uncharacterized conserved protein
F52C6.3	phi-32	Member of the ubiquitin family
F52C6.6	math-31
F52C9.8	pqe-1
F52D10.3	ftt-2
F53B6.4		MSP, serine-rich domain
F53C3.13		Lipid phosphate phosphatase and related enzymes of the PAP2 family
F53F1.2		aldo/keto reductase family proteins
F53F8.1		Kru¨ppel-like factor domain,C2H2 type zinc ﬁngers
F53G12.10	rpl-7	Ribosomal protein L7
F54C1.7	pat-10	Troponin C
F54C9.2	stc-1	member of the molecular chaperones HSP70/HSC70, HSP70 superfamily; orthologous to human stress 70 protein chaperone microsome-associated 60 kDa protein precursor
F54C9.5	rpl-5	Ribosomal protein L5
F54D5.8	dnj-13	protein containing a J domain
F54E7.2	rps-12	Ribosomal protein S12e
F54E7.6		Unknown
F54F11.1		Lipolytic enzyme, putative phospholipase
F55A11.3	sel-11	E3 ubiquitin ligase
F55A3.3	phi-16	General chromatin factor
F55A4.1		Synaptobrevin/VAMP-like protein SEC22
F55B12.3	sel-10	sel-10 encodes two isoforms of an F-box and WD-repeat-containing protein that is a member of the CDC4/CUL-1 family of E2-E3 ubiquitin ligases that target cell cycle control proteins for ubiquitin-mediated degradation
F55B12.3a	sel-10
F55C12.7	tag-234
F55F3.2		Carboxyl esterase/lipase
F56A8.7	unc-64
F56C11.1	bli-3	NADPH oxidase
F56C11.5		uncharacterized protein
F56C4.1		Unknown
F56F3.5	rps-1	Ribosomal protein S1
F56G4.4		uncharacterized protein
F56H1.4	rpt-5	Putative ATPase subunit of the 19S regulatory complex
F56H1.5		Zinc carboxypeptidase
F56H6.9		Protein of unknown function, DUF288
F57B10.5		Emp24/gp25L/p24 family of membrane trafﬁcking proteins
F57B10.7,C23H3.7, W05E10.4,T05A12.2	tre-1,tre-2, tre-3, tre-5
F57B9.10	rpn-6	Putative non-ATPase subunit of the 19S regulatory complex
F57B9.2	ntl-1	Protein with similarity to S. cerevisiae Cdc39p
F57B9.3	phi-2	Member of the RNA helicase, DEAD-box protein family
F58A4.11	gei-13	Forkhead transcription factor
F58F12.1	phi-38	ATP synthase
F58G4.1	myo-5 ·
F59C6.5
F59F4.1		Acyl-CoA oxidase
F59G1.2	tsp-18
H06I04.4	ubl-1
H12D21.4		sulfurtransferase
H14N18.3	ttr-47
H15N14.2	nsf-1	C. elegans NSF-1 protein
H18N23.2		orthologous to human protein phosphatase 1 regulatory subunit 3B
H19N07.1	phi-19	Member of the translation elongation factor EF1alpha-like protein family
H21P03.1	mbf-1
H23L24.e		Unknown
H25P06.2	cdk-9	Cyclin dependent kinase
H28O16.1	phi-37	Putative ATP synthase
H38K22.2	dcn-1
H40L08.1
H40L08.3		uncharacterized protein
H43I07.2		orthologous to human isoform 1 of DNA-directed RNA polymerases I and III subunit RPAC1
JC8.10	unc-26	unc-26 encodes synaptojanin, a polyphosphoinositide phosphatase orthologous to human synaptojanin 1..
K01C8.10	cct-4	Homologue chaperonin TCP-1, subunit 4 (delta)
K01G12.3		HIV TAT specific factor 1
K01G5.4	ran-1	Ran, GTP-binding protein of the ras superfamily
K02B12.3	phi-15	Probable repressor
K02D10.1, K09H11.7, F44E7.2, C53A3.2, C45E5.1
K02D10.5	phi-28	Putative snap-25
K02F2.2	ahcy-1	S-adenosylhomocysteine hydrolase
K02F2.3	phi-6	Putative ortholog of S. cerevisiae Rse1p and human SFb130/SAP130
K02G10.8	dnj-14	protein containing a J domain
K04G2.1	phi-17	Translational initiation factor 2 beta subunit
K05C4.1	pbs-5	Putative beta5i 20S proteasome core subunit
K05C4.6	hmp-2
K05F6.7	fbxb-54	uncharacterized protein
K07A12.4		uncharacterized protein
K07A3.1	fbp-1	Fructose-1-6-bisphosphatase
K07A9.2	cmk-1
K07C11.9	cogc-6
K07D4.3	rpn-11	Putative regulatory subunit of the 26S proteasome
K08D12.1	pbs-1	Putative beta-type subunit of 20S proteasome particle
K08E3.5
K08F4.7, F35E8.8	gst-4, gst-38
K08F8.6	let-19
K08H10.4	uda-1
K09A9.6
K09B11.3		uncharacterized protein
K09C4.3	hsp-2	Heat shock factor 70 - pseudogene
K09C6.8		Serine–threonine protein kinase
K09H9.6	lpd-6	RNA-binding protein required for 60S ribosomal subunit biogenesis
K10B4.3
K10C2.4	phi-43	Similarity to fumarylacetoacetate hydrolase
K10C8.1		Poly(A)-speciﬁc ribonuclease (deadenylation nuclease)
K10C9.3
K11E8.1	unc-43	ortholog of CaMKII
K11G12.4	smf-1	Mn2 and Fe2 transporters of the NRAMP family
K11H12.2	rpl-15	Ribosomal protein L15
K11H3.1, F47G4.3	gpdh-2, gpdh-1
K12B6.2		DC-STAMP-like domain
K12F2.1	myo-3
K12H4.4	phi-20	Putative subunit of signal peptidase complex
K12H6.1	nhr-119	Predicted hormone receptor
K12H6.3	fut-4	fut-4 encodes a member of the glycosyltransferase 10 family
LLC1.3		Dihydrolipoamide dehydrogenase
M01E5.5	top-1	DNA topoisomerase I
M03C11.5	ymel-1	Peptidase M41, FtsH, metallo protease: unfolded mito-proteins
M03F4.2	act-4	Actin act-4
M03F4.6	phi-61	Unknown
M03F8.3	phi-12	Putative ortholog S. cerevisiae Syf3p, putative pre-mRNA splicing factor
M04B2.1	mep-1	Positive co-factor 2 glutamine/Q rich associated
M04C9.5a	dyf-5
M04G12.3	gcy-34	Guanylate cyclase
M110.5A	dab-1	Phosphotyrosine binding domain
M117.2	par-5
M151.3		Girdin, Yeast: ER-Golgi transport, SNARE assembly
M176.2
M28.5	phi-9	Snu13p homologue
M4.2	puf-4	Translational repression, Splice Isoform 2 of Pumilio homolog 2
M57.2
M7.1	let-70
M7.5	atgr-7	Ubiquitin-activating E1 enzyme-like protein
M88.5
R01H10.1	div-1	the B subunit of the DNA polymerase alpha-primase complex
R02D5.3
R03E1.2		Renin-precursor, lysosomal ATPase H+ transporter
R03G5.1	eft-4	Putative translation elongation factor EF1alpha-like
R04B5.5		sorbitol dehydrogense ortholog
R04B5.6		sorbitol dehydrogense ortholog
R04E5.7		uncharacterized protein
R05D11.3	ran-4	Nuclear Transport Factor 2 (NTF2) homologue
R05D11.6		Transcription factor
R05D3.7	unc-116
R05G6.7
R05H10.6	cdh-7	FAT tumor suppressor homolog 3
R06C1.1	hda-3	hda-3 encodes a member of the histone deacetylase family most similar to human histone deacetylase 1 (HD1) that affects radiation sensitivity
R06C1.1	hda-3	hda-3 encodes a member of the histone deacetylase family most similar to human histone deacetylase 1 (HD1) that affects radiation sensitivity.
R06C7.10	let-75	R06C7.10
R07B7.5		Kynurenine 3-monooxygenase
R07H5.2	cpt-2
R09B3.4	ubc-12	Ub-conj. enzyme (E2), NEDD8-conj. enzyme NCE2
R09E12.1	srbc-59	7TM chemoreceptor, srbc family
R09H3.3		Unknown
R106.1
R10D12.10		protein kinase
R10E11.1	cbp-1
R10E11.3	uso-46
R10H10.2	spe-26	kelch-like 20
R11A8.4	sir-2.1	sir-2.1 encodes one of four C. elegans proteins with similarity to the Saccharomyces cerevisiae Sir2p NAD-dependent histone deacetylase
R12E2.3	rpn-8	Putative non-ATPase subunit of the 19S regulatory complex
R13A1.8	glb-23	glb-23 encodes a globin
R13A5.12	lpd-7	Pescadillo homolog 1
R13H8.1	daf-16	sole C. elegans forkhead box O (FOXO) homologue
R144.3		uncharacterized protein
R151.3	rpl-6	Rribosomal protein L6
R151.6		Human Derlin-2, protein degradation in ER
R151.7		Hsp90 protein
R52.4		Chemoreceptor
R57.1
R74.3	xbp-1	bZIP Transcription Factor
T01C3.6	rps-16	Ribosomal protein S16
T01E8.9	ubxn-5
T01G1.3	sec-31
T02H6.11	phi-44	Putative ubiquinol cyt c binding protein
T04C12.5	act-2	Member of the actin and actin-related protein family/(ACT1(y)) act-2
T04C9.3
T04D1.3	unc-57	unc-57 encodes an ortholog of endophilin A that is required for synaptic vesicle endocytosis
T04G9.3	ile-2
T05A10.4		Similarity to cysteine-rich secretory protein 2 precursor
T05C12.2	acr-14	Nicotinic acetylcholine receptor
T05C12.7	cct-1	Homologue chaperonin TCP-1, subunit 1 (alpha)
T05C3.5	dnj-19	Molecular chaperone (DnaJ superfamily)
T05C3.5	dnj-19	DnaJ homolog subfamily A member 2
T05E11.1	rps-5	Ribosomal protein Rps5p
T05F1.3	rps-19	Ribosomal protein S19
T05G5.8	vps-53
T05G5.9		Ran-binding protein 2-like 4/yeast: ER-Golgi/SNARE assembly
T05H10.1
T05H4.6a	phi-21	Putative polypeptide chain release factor 1
T06A4.1		Peptidase M14, carboxypeptidase A, Zinc-metalloprotease
T06G6.8		Unknown
T07A9.9	phi-58	Small GTP-binding protein domain
T07C4.3		uncharacterized protein
T07F12.4		Serine–threonine protein kinase involved in autophagy
T08A11.2	phi-11	Similarity to splicing factor 3b subunit 1
T08D2.4		Not available
T08H10.1		Aldo-keto reductase family 1 member B10, oxido-reductase
T09B4.1		orthologous to human GPI mannosyltransferase 2
T09B4.10	chn-1
T10B5.5	cct-7	Homologue chaperonin TCP-1, subunit 7 (eta)
T12A2.3		Protein AF-9
T12E12.1
T13A10.2		Predicted E3 ubiquitin ligase
T13B5.8	sut-1
T13F2.2
T13H5.4	phi-8	Similarity to spliceosome-associated protein 61
T14F9.1	vha-15 (phi-52)	ATPase coupled proton transport, Vacuolar ATP synthase sub
T14G10.5
T16G1.10	pqn-68	D-Tyr-tRNA (Tyr) deacylase
T17E9.1	kin-18	Serine–threonine protein kinase
T18D3.4	myo-2
T18D3.6
T19B10.2	phi-59	Unknown
T20B5.1	apa-2a	AP-2 a complex
T20D3.3		uncharacterized protein
T20D3.6		Hypoxia induced protein domain
T20D3.6		uncharacterized protein
T20F5.2	pbs-4	Putative beta4 20S proteasome core subunit
T20G5.1	chc-1
T20G5.2	cts-1
T21B10.7	cct-2	Homologue chaperonin TCP-1, subunit 2 (beta)
T21E12.4	dhc-1	Dynein heavy chain
T22A3.5	pash-1	dsRNA binding motif
T22B11.5
T23F2.1	phi-42	Similarity to glycosyltransferase
T23G5.5	dat-1	dat-1 encodes a plasma membrane dopamine transporter
T23G7.1	dpl-1	encodes the C. elegans ortholog of mammalian DP, the E2F-heterodimerization partner
T24B8.7
T24C4.1		M16 peptidase
T24C4.5	phi-53	DNA primase, small subunit
T25B9.2		protein phosphatase 1, catalytic subunit, alpha isoform 3
T25F10.2	dbl-1	dbl-1 encodes a member of the transforming growth factor beta (TGFbeta) superfamily
T25G12.3		uncharacterized protein
T26A5.5
T27A1.5
T27F2.1	skp-1	Putative transcription regulator
T27F7.1
T28D9.10	snr-3	Smd1p homologue
T28D9.11
T28F2.2		Splice Isoform 1 of COMM domain-containing protein 4
VW02B12L.1	vha-6	Vacuolar H+-ATPase
W01B11.2	sulp-6	STAS domain, Sulfate transporter family
W01B11.6		Thioredoxin, Yeast: required for ER-Golgi transport, stress protection
W01D2.2a	nhr-61	Member nuclear hormone receptor/Zinc finger protein family
W01F3.3	phi-36	Member EGF repeat protein family
W02A11.1		tRNA(1-methyladenosine) methyltransferase subunit
W02A11.2		ESCRT-II complex subunit, Yeast: vacuolar protein sorting protein 25
W02A11.4	uba-2	uba-2 encodes the C. elegans ortholog of Saccharomyces cerevisiae Uba2p and human ubiquitin-like 2 activating enzyme E1B; by homology, UBA-2 is predicted to form, with a regulatory subunit, AOS-1, a heterodimeric enzyme that activates the ubiquitin-like protein SMO-1/SUMO
W02B12.2	rsp-2	orthologous to human splicing factor, arginine/serine-rich 4
W02D9.1	pri-2	Eukaryotic-type DNA primase, large subunit
W03C9.3	rab-7a	GTPase
W03G9.6	paf-1	acetylhydrolase/phospholipase A2
W04G5.2	rab-11.2	homologous to human ras-related protein Rab-11A
W05B5.2		GPCR, membrane
W06B11.3	dct-11	protein containing an F-box
W06F12.1	lit-1	Nemo-like MAPK-related kinase
W07G4.4		Predicted aminopeptidase of the M17 family
W08D2.5	catp-6
W08E3.1	snr-2	snRNP polypeptide B
W08F4.6	phi-54	Unknown
W08G11.4	pptr-1	Serine/threonine protein phosphatase 2A, regulatory subunit
W09B6.1	phi-47	Lipid and fatty acid biosynthesis
W09C5.2	unc-59
W09C5.6a	rpl-31	Ribosomal protein L31
W10D5.3	gei-17	orthologous to E3 SUMO-protein ligase PIAS1
W10G6.2	sgk-1
XE249		Chondroitin 6-sulfotransferase
Y102A5C.8		F-box
Y105E8A.9	apt-1	Gamma-adaptin AP-1/ Q12028
Y106G6E.6	csnk-1	Casein kinase
Y110A2AL.8a	ptc-3	Niemann-pick/patch-like
Y110A7A.8	phi-5	Splicing component
Y111B2A.22	ssl-1
Y113G7B.18	mdt-17	orthologous to human Isoform 1 of Mediator of RNA polymerase II transcription subunit 17
Y113G7B.4	ftr-1
Y116A8C.35	uaf-2	Similartity to splicing factor U2AF 35 kDa subunit
Y116A8C.42	snr-1	Putative core component of the spliceosome
Y17G7B.3		hydroxyacylglutathione hydrolase
Y18D10A.1		Megakaryocyte stimulating factor
Y18D10A.5	sgg-1	3
Y19D10A.j		C-type lectin
Y22F5A.3	ric-4
Y24D9A.4	phi-22	Similarity to ribosomal protein L7A
Y34D9A.10	phi-25	Similarity to vacuolar protein sorting factor 4A
Y37A1B.13	tor-2	ATPase of the AAA superfamily
Y37A1B.15	gei-18	Rho GEF
Y37A1B.2b	lst-4	Lateral Signaling Target
Y37H9A.6	ndx-4	NUDIX hydrolase
Y38A8.2	pbs-3	Proteasome subunit
Y38F2AL.3	vha-11	Ortholog of subunit C of the V1 domina of the V-ATPase
Y38H8A.3		Serine–threonine protein kinase
Y39A1A.5	rabx-5	RAB eXchange factor
Y39G10AR.8	eif-2	Translation initiation factor eIF2
Y39G8C.1	xrn-1	XRN ribonuclease related
Y41C4A.4	crh-1	crh-1 encodes a homolog of the cyclic AMP-response element binding protein (CREB);
Y41C4A.9		uncharacterised conserved protein
Y41D4B.19a	npp-8	Similarity to nucleoporin 155
Y43F4B.4	npp-18
Y44E3A.4
Y45F10D.12	rpl-18	Ribosomal protein L18
Y45F10D.13	tag-208
Y46G5A.4	phi-10	Similarity to U5 snRNP-specific protein 200 kDa
Y46G5A.6	phi-3	Member of the DEAD or DEAH box ATP-dependent RNA helicase family
Y47D3A.14		Subunit of tRNA-specific adenosine-34 deaminase
Y47D3A.17	obr-1
Y47D3B.7	lpd-1	Similarity to human transcription factors SREBF1 and SREBF2
Y47G6A.10	phi-23	ATPase like yeast AFG3
Y47G6A.23	lpd-3	in C. elegans, LPD-3 activity is required for normal lipid metabolism
Y48G1A.5	imb-5	Similarity to importin-alpha export receptor
Y48G1A.6		Polycomb group protein SCM/L(3)MBT
Y48G8AL.8	rpl-17	Ribosomal protein L17
Y48G9A.10		Carnitine O-palmitoyltransferase I
Y49A3A.2	phi-51	Similarity to vacuolar H+-ATPase alpha subunit
Y50D4C.1	unc-34
Y51H1A.5	hda-10	hda-10 encodes a class II histone deacetylase.
Y52B11B.1
Y53C10A.12	hsf-1	hsf-1 encodes the C. elegans heat-shock transcription factor ortholog
Y53H1C.3
Y54E10BR.2
Y54E10BR.4		Predicted RNA-binding protein Nob1p involved in 26S proteasome assembly
Y54E2A.12	tbc-20
Y54E2A.2		Similar to Ca2+-binding actin-bundling protein (spectrin)
Y54F10AR.1
Y55F3AM.14
Y56A3A.13	nft-1
Y57A10B.6		uncharacterized protein
Y57G11C.16	rps-18	Ribosomal protein S18
Y57G11C.24	eps-8a	EGF receptor kinase substrate
Y59A8B.10
Y61A9LA.8	sut-2
Y62E10A.12	lsm-3	small nuclear ribonucleoprotein (snRNP) LSM3
Y63D3A.5	tfg-1	Part of COPII complex
Y63D3A.9	fbxb-93	F-box
Y65B4A.1		Transcription elongation factor TAT-SF1
Y66H1B.2a, Y66H1B.3	fln-1	fln-1 encodes a protein orthologous to human filamin A, an actin-binding protein which when mutated leads to disease.
Y6B3B.10	lagr-1	LAG1, (dihydro)ceramide synthase, spingholipid synthesis, ER
Y71F9AL.12	rpl-10	Ribosomal protein L10
Y71F9B.4	snr-7	snRNP G
Y71G12B.20	mab-20	Semaphorin-4G precursor
Y71H10B.1		IMP-GMP specific 5'-nucleotidase
Y71H2B.10	apt-3	Putative beta-adaptin, large subunit of the clathrin-associated protein (AP) complex
Y80D3A.2	emb-4	emb-4 (also known as mal-2 or sel-6) encodes a nuclear protein orthologous to human AQR/IBP160, an intron-binding spliceosomal 'Aquarius' protein with a helicase-like domain
Y87G2A.10	vps-28
Y87G2A.8	gpi-1
Y94H6A.6	ubc-8
Y95B8A.5	gpa-16
ZC155.7	syn-16
ZC334.9	ins-28	Insulin-like peptide
ZC373.7	col-176	Collagen related protein
ZC581.1	phi-35	Kinase like NimA
ZK1127.6
ZK1127.9	tcer-1
ZK1151.1	vab-10 ·
ZK1236.3	phi-57	Unknown
ZK1290.11		Unknown
ZK256.1	hsp-1	Member of the heat shock HSP70 protein family/EEVD
ZK287.5	rbx-1	The rbx-1 gene encodes an ortholog of the mammalian RING box protein RBX1 (or ROC1), which interacts with several cullins and is a subunit of both the von Hippel-Lindau (VHL) tumor suppressor complex and of the SCF ubiquitin-ligase (E3) complex.
ZK328.2	eft-1	Member of the translation elongation factor EF2-like protein family
ZK355.1		Tyr-kinase Receptor
ZK370.3	hipr-1	Actin-binding protein SLA2/Huntingtin-interacting protein Hip1
ZK430.8	phi-48	Peroxidase
ZK54.1		permease of the major facilitator superfamily
ZK546.1	zyg-12
ZK616.6
ZK622.3	phi-40	Putative SAM-dependent methyl transferase
ZK652.1	snr-5	Member of the Sm core snRNP protein protein family
ZK652.4	rpl-35	Ribosomal protein L35
ZK675.1	ptc-1	Putative ortholog of D. melanogaster membrane protein PTC (patched)
ZK742.1	xpo-1	exportin-1
ZK809.7	prx-2
ZK836.2
ZK899.4	tba-8	tba-8 encodes a member of the alpha tubulin family
