# Supplementary material for: Identification of common genetic modifiers of neurodegenerative diseases from an integrative analysis of diverse genetic screens in model organisms
Source: BMC Genomics. 2012 Feb 14;13:71. doi: 10.1186/1471-2164-13-71 (PMC3292922; doi:10.1186/1471-2164-13-71)
Supplement: Additional File 5 — Table listing shared genetic regulators found in more than one study of the three model species. [file 1471-2164-13-71-S5.XLSX]

## Sheet: Sheet1
Sequence Name	Gene name	Description	Organism	Disease model	Study number	expression in worm neurons	Human orthologue	Ensemble
Y53C10A.12	hsf-1	heat-shock transcription factor	worm	Ab,P, S, SOD, T	1,2,5,4,9	Yes	short isoform of HSF1	ENSP00000383589
F26D10.3	hsp-1	Member of the HSP70 protein family	fly, worm	P,T,S	1, 4, 22, 24, 25,28	Yes	Hsc70	ENSP00000227378
F54D5.8	dnj-13	Molecular chaperone (DnaJ superfamily)	fly	P,T	20, 24,25,26 27	?	DnaJ B5	ENSP00000368026
K01C8.10	cct-4	Chaperone containing TCP-1	worm	P,SOD	1,2	Yes	T-complex protein 1 subunit delta (CCT-4)	ENSP00000377958
C07G2.3	cct-5	Chaperone containing TCP-1	worm	P,SOD	1,2	?	T-complex protein 1 subunit epsilon	ENSP00000280326
T09B4.10	chn-1	C-term of HSP-70 interacting protein (E3 ubiquitin ligase)	fly, worm	P,T	4, 22	Yes	E3 uniquitin-protein ligase CHIP	ENSP00000219548
Y94H6A.6	ubc-8	Ubiquitin conjugating enzyme	fly, yeast	P, S	14, 22, 26	?	Ubiquitin-conjugating enzyme E2 H	ENSP00000347836
M7.1	let-70	E2 Ubiquitin conjugating enzyme	fly	P	22,26	Yes	Ubiquitin-conjugating enzyme E2 D2	ENSP00000381717
C06A1.1	cdc-48.1	AAA ATPase, functions as a ubiquitin-related chaperone	worm	P	1,12	Yes	Transitional ER ATPase (p97)	ENSP00000315777
F52D10.3, M117.2	ftt-2, par-5	14-3-3 family	fly	P	21, 22	Yes	14-3-3 zeta/delta	ENSP00000309503
C39F7.4	rab-1	small Ras-like GTPase Rab1	fly, yeast, worm	P,S	1,15,18	Yes	isoform 1 of Rab1A	ENSP00000387286
B0361.10	ykt-6	SNARE protein YKT6	yeast	S	15,18	?	Ykt-6	ENSP00000223369
C54H2.5	sft-4	SURF-4 related to cargo transport protein ERV29	worm, yeast	S	5, 15,18	Yes	isoform 1 of Surf-4	ENSP00000361057
Y54E2A.12	tbc-20	Predicted GTPase activator protein	yeast	S	15,18	?	isoform 1 of TBC1 domain family member 20	ENSP00000346139
R11A8.4	sir-2.1	NAD-dependent histone deacetylase	fly, worm	P,S	3,6,7,22, 26	Yes	NAD-dependent histone deacetylase sirtuin-1	ENSP00000212015
C53A5.3	hda-1	histone deacetylase 1	fly, worm	P,S	6, 22, 26	No	histone deacetylase 1	ENSP00000362649
F02E9.4	sin-3	SIN3 family of histone deacetylase subunits	fly	P,S	22,25, 26	Yes	isoform 2 of Sin3b	ENSP00000248054
F59F4.1		Acyl-CoA oxidase	fly, yeast, worm	P,S,T	5, 14, 25	No?	peroxisomal acyl-coenzyme A oxidase 1	ENSP00000301608
ZK256.1a	pmr-1	Golgi P-type ATPase Ca2+ -pump	yeast	S	15,18	Yes	Calcium-transporting ATPase type 2C	ENSP00000376914
W08D2.5,	catp-6	Predicted lysosomal P-type ATPase	worm, yeast	S	15,19	?	isoform 1 of ATPase 13A3/ Park9	ENSP00000256031
Y43F4B.4	npp-18	Nuclear pore complex protein	fly	P	22,26	Yes	isoform A of nucleoporin SEH1	ENSP00000262124
F49E10.5	ctbp-1	Transcriptional co-repressor homolog	fly	P	22,26	?	isoform 2 of C-terminal binding protein 2	ENSP00000311825
K08F8.6	let-19	Transcriptional cofactor	fly	P	22,26	Yes	Mediator of transcription subunit 13	ENSP00000262436
T17E9.1	kin-18	Serine–threonine protein kinase	fly, worm	P,T	4, 23	Yes	Isoform 1 of TAO1	ENSP00000261716
H18N23.2		Protein phosphatase, regulatory subunit PPP1R3C/D	fly, worm	P,SOD	2,23	?	Protein phosphatase 1 regulatory subunit 3B	ENSP00000308318
T14F9.1	vha-15 (phi-52)	Vacuolar ATPase subunit H	worm	P,S	1,3	Yes	V-type protein ATPase subunit H	ENSP00000347359
T21E12.4	dhc-1	Dynein heavy chain	fly, worm	P	1, 21	Yes	uncharacterised protein	ENSP00000387352
Y113G7B.18	mdt-17	MeDiaTor	worm	S, SOD	2,3	?	Mediatior of RNA polymerase II transcription subunit 17	ENSP00000251871
Y116A8C.35	uaf-2	U2AF splicing factor	worm	P,S	1,3	Yes	splicing factor U2AF 35 kDa subunit isoform b	ENSP00000369629
F56C11.1	bli-3	Homologue of dual oxidase	worm	P,SOD	1,2	No	Dual oxidase 2 precursor	ENSP00000140279
C05C8.7	phi-49	Mannose-6-phosphate isomerase	worm	P,SOD	1,2	No	Isoform 1 of mannose-6-phosphate isomerase	ENSP00000318318
C32E8.10c	unc-11	Clathrin-adaptor protein AP180	worm, yeast	Ab,P	8,16	Yes	Isoform 2 of phosphatidyl inositol-binding clathrin assembly protein	ENSP00000348718
JC8.10b	unc-26	synaptojanin	worm, yeast	Ab,P	8,16	Yes	Isoform a of synaptojanin-1 i	ENSP00000409667
ZK742.1a	xpo-1	exportin-1	Fly, yeast	Ab,P	16,25	?	exportin-1	ENSP00000384863
